# Supplementary material for: Molecular Composition and Ultrastructure of the Caveolar Coat Complex
Source: PLoS Biol. 2013 Aug 27;11(8):e1001640. doi: 10.1371/journal.pbio.1001640 (PMC3754886; doi:10.1371/journal.pbio.1001640)
Supplement: File S1 — Excel file containing peptides detected by mass spectrometry of caveolin-1-GFP immunoprecipites. (XLSX) [file pbio.1001640.s011.xlsx]

## Sheet: Summary
protein number	protein name	Accession	Molecular Weight	Protein Identification Probability (number of peptides)	% coverage
1	Isoform 1 of Polymerase I and transcript release factor = cavin 1	IPI00176903	43 kDa	100% (84)	0.44
2	Isoform Alpha of Caveolin-1	IPI00009236	20 kDa	100% (27)	0.65
3	Isoform Alpha of Caveolin-2	IPI00019870 (+1)	18 kDa	100% (16)	0.37
4	Protein kinase C delta-binding protein = cavin 3	IPI00056334	28 kDa	100% (13)	0.31
5	Histone H1.2	IPI00217465	21 kDa	100% (3)	0.34
6	Histone H1x	IPI00021924	22 kDa	100% (2)	0.1
7	Serum deprivation-response protein =cavin 2	IPI00005809	47 kDa	99% (2)	0.12
	These are the 7 proteins specifically identified in caveolin-1-GFP immunoprecipitates from the HMW fractions of sucrose velocity gradients as shown in Figure 1. All other proteins in the sample were also identified in the negative control.
	Tabs 1 to 7 contain the peptides identified for each protein

## Sheet: 1
Experiment name	Biological sample category	Biological sample name	MS/MS sample name	Protein group	Protein accession number	Protein name	Protein identification probability	Protein percentage of total spectra	Protein molecular weight (AMU)	Number of unique peptides	Number of unique spectra	Number of total spectra	Spectrum name	Peptide sequence	Previous amino acid	Next amino acid	Peptide identification probability	Mascot Ion score	Mascot Identity score	Mascot Delta Ion score	Modifications identified by spectrum	Actual peptide mass (AMU)	Spectrum charge	Actual minus calculated peptide mass (AMU)	Actual minus calculated peptide mass (PPM)	Peptide start index	Peptide stop index
MS for Fig 1 110801_MSdata	Uncategorized Sample	AL F2 IP 26-7	AL_F267 (F018668)	Isoform 1 of Polymerase I and transcript release factor	IPI00176903	Isoform 1 of Polymerase I and transcript release factor	1	0.000611	43458.5	7	8	12	Spectrum7747 scans: 10840,	IIGAVDQIQLTQAQLEER	K	Q	0.95	65.1	37.2	0		2024.1	3	0.0061	3	61	78
MS for Fig 1 110801_MSdata	Uncategorized Sample	AL F2 IP 26-7	AL_F267 (F018668)	Isoform 1 of Polymerase I and transcript release factor	IPI00176903	Isoform 1 of Polymerase I and transcript release factor	1	0.000611	43458.5	7	8	12	Spectrum7662 scans: 10721,	IIGAVDQIQLTQAQLEER	K	Q	0.95	71.1	37.1	0		2024.1	3	0.01	4.9	61	78
MS for Fig 1 110801_MSdata	Uncategorized Sample	AL F2 IP 26-7	AL_F267 (F018668)	Isoform 1 of Polymerase I and transcript release factor	IPI00176903	Isoform 1 of Polymerase I and transcript release factor	1	0.000611	43458.5	7	8	12	Spectrum7820 scans: 10939,	IIGAVDQIQLTQAQLEER	K	Q	0.95	98.6	37.2	0		2024.1	2	0.0065	3.2	61	78
MS for Fig 1 110801_MSdata	Uncategorized Sample	AL F2 IP 26-7	AL_F267 (F018668)	Isoform 1 of Polymerase I and transcript release factor	IPI00176903	Isoform 1 of Polymerase I and transcript release factor	1	0.000611	43458.5	7	8	12	Spectrum7664 scans: 10723,	IIGAVDQIQLTQAQLEER	K	Q	0.95	115	37.1	0		2024.1	2	0.0076	3.8	61	78
MS for Fig 1 110801_MSdata	Uncategorized Sample	AL F2 IP 26-7	AL_F267 (F018668)	Isoform 1 of Polymerase I and transcript release factor	IPI00176903	Isoform 1 of Polymerase I and transcript release factor	1	0.000611	43458.5	7	8	12	Spectrum2189 scans: 3417,	KLEVNEAELLR	K	R	0.95	41.2	38.2	0		1312.71	2	-0.02	-16	137	147
MS for Fig 1 110801_MSdata	Uncategorized Sample	AL F2 IP 26-7	AL_F267 (F018668)	Isoform 1 of Polymerase I and transcript release factor	IPI00176903	Isoform 1 of Polymerase I and transcript release factor	1	0.000611	43458.5	7	8	12	Spectrum2143 scans: 3358,	KLEVNEAELLR	K	R	0.95	56.2	37.5	0		1312.74	2	0.0036	2.8	137	147
MS for Fig 1 110801_MSdata	Uncategorized Sample	AL F2 IP 26-7	AL_F267 (F018668)	Isoform 1 of Polymerase I and transcript release factor	IPI00176903	Isoform 1 of Polymerase I and transcript release factor	1	0.000611	43458.5	7	8	12	Spectrum4404 scans: 6315,	LEVNEAELLR	K	R	0.95	57.6	38.9	0		1184.65	2	0.0054	4.5	138	147
MS for Fig 1 110801_MSdata	Uncategorized Sample	AL F2 IP 26-7	AL_F267 (F018668)	Isoform 1 of Polymerase I and transcript release factor	IPI00176903	Isoform 1 of Polymerase I and transcript release factor	1	0.000611	43458.5	7	8	12	Spectrum6516 scans: 9140,	QAEMEGAVQSIQGELSK	R	L	0.95	79.5	38.6	0		1803.87	2	0.0052	2.9	79	95
MS for Fig 1 110801_MSdata	Uncategorized Sample	AL F2 IP 26-7	AL_F267 (F018668)	Isoform 1 of Polymerase I and transcript release factor	IPI00176903	Isoform 1 of Polymerase I and transcript release factor	1	0.000611	43458.5	7	8	12	Spectrum12139 scans: 17416,	SDQVNGVLVLSLLDK	K	I	0.95	51.2	37.1	0		1598.9	2	0.0074	4.6	46	60
MS for Fig 1 110801_MSdata	Uncategorized Sample	AL F2 IP 26-7	AL_F267 (F018668)	Isoform 1 of Polymerase I and transcript release factor	IPI00176903	Isoform 1 of Polymerase I and transcript release factor	1	0.000611	43458.5	7	8	12	Spectrum12080 scans: 17320,	SDQVNGVLVLSLLDK	K	I	0.95	65.5	37.2	0		1598.89	2	0.0046	2.9	46	60
MS for Fig 1 110801_MSdata	Uncategorized Sample	AL F2 IP 26-7	AL_F267 (F018668)	Isoform 1 of Polymerase I and transcript release factor	IPI00176903	Isoform 1 of Polymerase I and transcript release factor	1	0.000611	43458.5	7	8	12	Spectrum456 scans: 1210,	SFTPDHVVYAR	K	S	0.95	38.1	38.8	0		1290.64	2	0.0055	4.2	300	310
MS for Fig 1 110801_MSdata	Uncategorized Sample	AL F2 IP 26-7	AL_F267 (F018668)	Isoform 1 of Polymerase I and transcript release factor	IPI00176903	Isoform 1 of Polymerase I and transcript release factor	1	0.000611	43458.5	7	8	12	Spectrum2571 scans: 3915,	VMIYQDEVKLPAK	K	L	0.95	47.8	38.3	0		1532.83	2	0.0042	2.8	153	165
MS for Fig 1 110801_MSdata	Uncategorized Sample	AL GFP 22-7	AL_G227 (F018669)	Isoform 1 of Polymerase I and transcript release factor	IPI00176903	Isoform 1 of Polymerase I and transcript release factor	1	0.000339	43458.5	3	4	6	Spectrum7127 scans: 10283,	IIGAVDQIQLTQAQLEER	K	Q	0.95	65.7	37.2	0		2024.1	3	0.0065	3.2	61	78
MS for Fig 1 110801_MSdata	Uncategorized Sample	AL GFP 22-7	AL_G227 (F018669)	Isoform 1 of Polymerase I and transcript release factor	IPI00176903	Isoform 1 of Polymerase I and transcript release factor	1	0.000339	43458.5	3	4	6	Spectrum7030 scans: 10146,	IIGAVDQIQLTQAQLEER	K	Q	0.95	68.1	37.1	0		2024.1	3	0.0098	4.8	61	78
MS for Fig 1 110801_MSdata	Uncategorized Sample	AL GFP 22-7	AL_G227 (F018669)	Isoform 1 of Polymerase I and transcript release factor	IPI00176903	Isoform 1 of Polymerase I and transcript release factor	1	0.000339	43458.5	3	4	6	Spectrum7038 scans: 10158,	IIGAVDQIQLTQAQLEER	K	Q	0.95	90.1	37.2	0		2024.1	2	0.0071	3.5	61	78
MS for Fig 1 110801_MSdata	Uncategorized Sample	AL GFP 22-7	AL_G227 (F018669)	Isoform 1 of Polymerase I and transcript release factor	IPI00176903	Isoform 1 of Polymerase I and transcript release factor	1	0.000339	43458.5	3	4	6	Spectrum2089 scans: 3362,	KLEVNEAELLR	K	R	0.95	37.2	38.1	0		1312.72	2	-0.017	-13	137	147
MS for Fig 1 110801_MSdata	Uncategorized Sample	AL GFP 22-7	AL_G227 (F018669)	Isoform 1 of Polymerase I and transcript release factor	IPI00176903	Isoform 1 of Polymerase I and transcript release factor	1	0.000339	43458.5	3	4	6	Spectrum2070 scans: 3333,	KLEVNEAELLR	K	R	0.95	60	37.5	0		1312.74	2	0.0041	3.1	137	147
MS for Fig 1 110801_MSdata	Uncategorized Sample	AL GFP 22-7	AL_G227 (F018669)	Isoform 1 of Polymerase I and transcript release factor	IPI00176903	Isoform 1 of Polymerase I and transcript release factor	1	0.000339	43458.5	3	4	6	Spectrum6013 scans: 8703,	QAEMEGAVQSIQGELSK	R	L	0.95	82.2	38.7	0		1803.87	2	0.0071	3.9	79	95
MS for Fig 1 110801_MSdata	Uncategorized Sample	AL Cav Low	AL_C_L (F018633)	Isoform 1 of Polymerase I and transcript release factor	IPI00176903	Isoform 1 of Polymerase I and transcript release factor	1	0.00161	43458.5	5	6	12	Spectrum5445 scans: 8552,	IIGAVDQIQLTQAQLEER	K	Q	0.95	37.7	37.1	0		2024.1	3	0.0083	4.1	61	78
MS for Fig 1 110801_MSdata	Uncategorized Sample	AL Cav Low	AL_C_L (F018633)	Isoform 1 of Polymerase I and transcript release factor	IPI00176903	Isoform 1 of Polymerase I and transcript release factor	1	0.00161	43458.5	5	6	12	Spectrum5525 scans: 8685,	IIGAVDQIQLTQAQLEER	K	Q	0.95	63.4	37.2	0		2024.1	3	0.0067	3.3	61	78
MS for Fig 1 110801_MSdata	Uncategorized Sample	AL Cav Low	AL_C_L (F018633)	Isoform 1 of Polymerase I and transcript release factor	IPI00176903	Isoform 1 of Polymerase I and transcript release factor	1	0.00161	43458.5	5	6	12	Spectrum5495 scans: 8639,	IIGAVDQIQLTQAQLEER	K	Q	0.95	89.4	37.1	0		2024.1	2	0.0087	4.3	61	78
MS for Fig 1 110801_MSdata	Uncategorized Sample	AL Cav Low	AL_C_L (F018633)	Isoform 1 of Polymerase I and transcript release factor	IPI00176903	Isoform 1 of Polymerase I and transcript release factor	1	0.00161	43458.5	5	6	12	Spectrum5452 scans: 8561,	IIGAVDQIQLTQAQLEER	K	Q	0.95	91.7	37.1	0		2024.1	2	0.0078	3.9	61	78
MS for Fig 1 110801_MSdata	Uncategorized Sample	AL Cav Low	AL_C_L (F018633)	Isoform 1 of Polymerase I and transcript release factor	IPI00176903	Isoform 1 of Polymerase I and transcript release factor	1	0.00161	43458.5	5	6	12	Spectrum1664 scans: 3000,	KLEVNEAELLR	K	R	0.95	37	38.1	0		1312.72	2	-0.018	-14	137	147
MS for Fig 1 110801_MSdata	Uncategorized Sample	AL Cav Low	AL_C_L (F018633)	Isoform 1 of Polymerase I and transcript release factor	IPI00176903	Isoform 1 of Polymerase I and transcript release factor	1	0.00161	43458.5	5	6	12	Spectrum1590 scans: 2898,	KLEVNEAELLR	K	R	0.95	41.1	37.5	0		1312.74	2	0.0059	4.5	137	147
MS for Fig 1 110801_MSdata	Uncategorized Sample	AL Cav Low	AL_C_L (F018633)	Isoform 1 of Polymerase I and transcript release factor	IPI00176903	Isoform 1 of Polymerase I and transcript release factor	1	0.00161	43458.5	5	6	12	Spectrum1651 scans: 2983,	KLEVNEAELLR	K	R	0.95	59.9	37.5	0		1312.74	2	0.0035	2.7	137	147
MS for Fig 1 110801_MSdata	Uncategorized Sample	AL Cav Low	AL_C_L (F018633)	Isoform 1 of Polymerase I and transcript release factor	IPI00176903	Isoform 1 of Polymerase I and transcript release factor	1	0.00161	43458.5	5	6	12	Spectrum4709 scans: 7385,	QAEMEGAVQSIQGELSK	R	L	0.95	87.7	38.7	0		1803.87	2	0.0062	3.5	79	95
MS for Fig 1 110801_MSdata	Uncategorized Sample	AL Cav Low	AL_C_L (F018633)	Isoform 1 of Polymerase I and transcript release factor	IPI00176903	Isoform 1 of Polymerase I and transcript release factor	1	0.00161	43458.5	5	6	12	Spectrum4837 scans: 7582,	QAEMEGAVQSIQGELSK	R	L	0.95	99.1	38.6	0		1803.87	2	0.005	2.8	79	95
MS for Fig 1 110801_MSdata	Uncategorized Sample	AL Cav Low	AL_C_L (F018633)	Isoform 1 of Polymerase I and transcript release factor	IPI00176903	Isoform 1 of Polymerase I and transcript release factor	1	0.00161	43458.5	5	6	12	Spectrum4767 scans: 7476,	QAEMEGAVQSIQGELSK	R	L	0.95	105	38.7	0		1803.87	2	0.0063	3.5	79	95
MS for Fig 1 110801_MSdata	Uncategorized Sample	AL Cav Low	AL_C_L (F018633)	Isoform 1 of Polymerase I and transcript release factor	IPI00176903	Isoform 1 of Polymerase I and transcript release factor	1	0.00161	43458.5	5	6	12	Spectrum405 scans: 1218,	SFTPDHVVYAR	K	S	0.95	58.4	38.7	0		1290.64	2	0.0019	1.5	300	310
MS for Fig 1 110801_MSdata	Uncategorized Sample	AL Cav Low	AL_C_L (F018633)	Isoform 1 of Polymerase I and transcript release factor	IPI00176903	Isoform 1 of Polymerase I and transcript release factor	1	0.00161	43458.5	5	6	12	Spectrum1889 scans: 3328,	VMIYQDEVKLPAK	K	L	0.95	70.3	38.3	0		1532.83	2	0.0032	2.1	153	165
MS for Fig 1 110801_MSdata	Uncategorized Sample	AL F2 IP 2-8	AL_F128 (F018667)	Isoform 1 of Polymerase I and transcript release factor	IPI00176903	Isoform 1 of Polymerase I and transcript release factor	1	0.000574	43458.5	5	7	10	Spectrum7291 scans: 10471,	IIGAVDQIQLTQAQLEER	K	Q	0.95	55.7	37.1	0		2024.1	3	0.0078	3.8	61	78
MS for Fig 1 110801_MSdata	Uncategorized Sample	AL F2 IP 2-8	AL_F128 (F018667)	Isoform 1 of Polymerase I and transcript release factor	IPI00176903	Isoform 1 of Polymerase I and transcript release factor	1	0.000574	43458.5	5	7	10	Spectrum7206 scans: 10345,	IIGAVDQIQLTQAQLEER	K	Q	0.95	63.8	37.2	0		2024.1	3	0.0074	3.7	61	78
MS for Fig 1 110801_MSdata	Uncategorized Sample	AL F2 IP 2-8	AL_F128 (F018667)	Isoform 1 of Polymerase I and transcript release factor	IPI00176903	Isoform 1 of Polymerase I and transcript release factor	1	0.000574	43458.5	5	7	10	Spectrum7209 scans: 10349,	IIGAVDQIQLTQAQLEER	K	Q	0.95	91.7	37.1	0		2024.1	2	0.0087	4.3	61	78
MS for Fig 1 110801_MSdata	Uncategorized Sample	AL F2 IP 2-8	AL_F128 (F018667)	Isoform 1 of Polymerase I and transcript release factor	IPI00176903	Isoform 1 of Polymerase I and transcript release factor	1	0.000574	43458.5	5	7	10	Spectrum7298 scans: 10481,	IIGAVDQIQLTQAQLEER	K	Q	0.95	92.1	37.1	0		2024.1	2	0.0086	4.2	61	78
MS for Fig 1 110801_MSdata	Uncategorized Sample	AL F2 IP 2-8	AL_F128 (F018667)	Isoform 1 of Polymerase I and transcript release factor	IPI00176903	Isoform 1 of Polymerase I and transcript release factor	1	0.000574	43458.5	5	7	10	Spectrum2102 scans: 3347,	KLEVNEAELLR	K	R	0.888	31.6	38.1	0		1312.72	2	-0.018	-14	137	147
MS for Fig 1 110801_MSdata	Uncategorized Sample	AL F2 IP 2-8	AL_F128 (F018667)	Isoform 1 of Polymerase I and transcript release factor	IPI00176903	Isoform 1 of Polymerase I and transcript release factor	1	0.000574	43458.5	5	7	10	Spectrum2093 scans: 3336,	KLEVNEAELLR	K	R	0.95	34.6	38.2	0		1312.72	3	-0.019	-15	137	147
MS for Fig 1 110801_MSdata	Uncategorized Sample	AL F2 IP 2-8	AL_F128 (F018667)	Isoform 1 of Polymerase I and transcript release factor	IPI00176903	Isoform 1 of Polymerase I and transcript release factor	1	0.000574	43458.5	5	7	10	Spectrum2067 scans: 3304,	KLEVNEAELLR	K	R	0.95	52.4	37.5	0		1312.74	2	0.0052	4	137	147
MS for Fig 1 110801_MSdata	Uncategorized Sample	AL F2 IP 2-8	AL_F128 (F018667)	Isoform 1 of Polymerase I and transcript release factor	IPI00176903	Isoform 1 of Polymerase I and transcript release factor	1	0.000574	43458.5	5	7	10	Spectrum6183 scans: 8875,	QAEMEGAVQSIQGELSK	R	L	0.95	62.6	38.7	0		1803.87	2	0.0068	3.8	79	95
MS for Fig 1 110801_MSdata	Uncategorized Sample	AL F2 IP 2-8	AL_F128 (F018667)	Isoform 1 of Polymerase I and transcript release factor	IPI00176903	Isoform 1 of Polymerase I and transcript release factor	1	0.000574	43458.5	5	7	10	Spectrum11399 scans: 16670,	SDQVNGVLVLSLLDK	K	I	0.95	84.6	37.2	0		1598.89	2	0.0066	4.2	46	60
MS for Fig 1 110801_MSdata	Uncategorized Sample	AL F2 IP 2-8	AL_F128 (F018667)	Isoform 1 of Polymerase I and transcript release factor	IPI00176903	Isoform 1 of Polymerase I and transcript release factor	1	0.000574	43458.5	5	7	10	Spectrum535 scans: 1285,	SFTPDHVVYAR	K	S	0.88	31.9	38.7	0		1290.64	2	0.0025	2	300	310
MS for Fig 1 110801_MSdata	Uncategorized Sample	AL Cav High	AL_C_H (F018632)	Isoform 1 of Polymerase I and transcript release factor	IPI00176903	Isoform 1 of Polymerase I and transcript release factor	1	0.00967	43458.5	21	31	84	Spectrum365 scans: 1180,	AHATTSNTVSKLLEK	K	V	0.825	28.3	38	0		1598.87	3	0.0043	2.7	99	113
MS for Fig 1 110801_MSdata	Uncategorized Sample	AL Cav High	AL_C_H (F018632)	Isoform 1 of Polymerase I and transcript release factor	IPI00176903	Isoform 1 of Polymerase I and transcript release factor	1	0.00967	43458.5	21	31	84	Spectrum367 scans: 1182,	AHATTSNTVSKLLEK	K	V	0.95	63.1	38	0		1598.87	2	0.0031	2	99	113
MS for Fig 1 110801_MSdata	Uncategorized Sample	AL Cav High	AL_C_H (F018632)	Isoform 1 of Polymerase I and transcript release factor	IPI00176903	Isoform 1 of Polymerase I and transcript release factor	1	0.00967	43458.5	21	31	84	Spectrum976 scans: 2067,	AHATTSNTVSKLLEKVR	K	K	0.95	36	36.5	0		1854.04	3	0.0033	1.8	99	115
MS for Fig 1 110801_MSdata	Uncategorized Sample	AL Cav High	AL_C_H (F018632)	Isoform 1 of Polymerase I and transcript release factor	IPI00176903	Isoform 1 of Polymerase I and transcript release factor	1	0.00967	43458.5	21	31	84	Spectrum352 scans: 1162,	ATEMVEVGADDDEGGAERGEAGDLR	K	R	0.95	39.3	33.9	0	Oxidation (+16)	2564.1	3	0.0061	2.4	338	362
MS for Fig 1 110801_MSdata	Uncategorized Sample	AL Cav High	AL_C_H (F018632)	Isoform 1 of Polymerase I and transcript release factor	IPI00176903	Isoform 1 of Polymerase I and transcript release factor	1	0.00967	43458.5	21	31	84	Spectrum884 scans: 1935,	ATEMVEVGADDDEGGAERGEAGDLR	K	R	0.95	47.7	34.4	0		2548.1	3	0.004	1.6	338	362
MS for Fig 1 110801_MSdata	Uncategorized Sample	AL Cav High	AL_C_H (F018632)	Isoform 1 of Polymerase I and transcript release factor	IPI00176903	Isoform 1 of Polymerase I and transcript release factor	1	0.00967	43458.5	21	31	84	Spectrum451 scans: 1302,	ATEMVEVGADDDEGGAERGEAGDLRR	K	G	0.95	65.7	35.5	0		2704.2	3	0.0051	1.9	338	363
MS for Fig 1 110801_MSdata	Uncategorized Sample	AL Cav High	AL_C_H (F018632)	Isoform 1 of Polymerase I and transcript release factor	IPI00176903	Isoform 1 of Polymerase I and transcript release factor	1	0.00967	43458.5	21	31	84	Spectrum208 scans: 960,	EGQVEVLK	R	A	0.95	37.7	39.8	0		900.49	2	0.0028	3.1	330	337
MS for Fig 1 110801_MSdata	Uncategorized Sample	AL Cav High	AL_C_H (F018632)	Isoform 1 of Polymerase I and transcript release factor	IPI00176903	Isoform 1 of Polymerase I and transcript release factor	1	0.00967	43458.5	21	31	84	Spectrum4018 scans: 7343,	IIGAVDQIQLTQAQLEER	K	Q	0.95	59.3	37.2	0		2024.1	3	0.0056	2.8	61	78
MS for Fig 1 110801_MSdata	Uncategorized Sample	AL Cav High	AL_C_H (F018632)	Isoform 1 of Polymerase I and transcript release factor	IPI00176903	Isoform 1 of Polymerase I and transcript release factor	1	0.00967	43458.5	21	31	84	Spectrum4097 scans: 7530,	IIGAVDQIQLTQAQLEER	K	Q	0.95	68.1	37.2	0		2024.1	3	0.0067	3.3	61	78
MS for Fig 1 110801_MSdata	Uncategorized Sample	AL Cav High	AL_C_H (F018632)	Isoform 1 of Polymerase I and transcript release factor	IPI00176903	Isoform 1 of Polymerase I and transcript release factor	1	0.00967	43458.5	21	31	84	Spectrum4072 scans: 7470,	IIGAVDQIQLTQAQLEER	K	Q	0.95	69.7	37.2	0		2024.1	3	0.0065	3.2	61	78
MS for Fig 1 110801_MSdata	Uncategorized Sample	AL Cav High	AL_C_H (F018632)	Isoform 1 of Polymerase I and transcript release factor	IPI00176903	Isoform 1 of Polymerase I and transcript release factor	1	0.00967	43458.5	21	31	84	Spectrum4047 scans: 7408,	IIGAVDQIQLTQAQLEER	K	Q	0.95	73.4	37.2	0		2024.1	3	0.0063	3.1	61	78
MS for Fig 1 110801_MSdata	Uncategorized Sample	AL Cav High	AL_C_H (F018632)	Isoform 1 of Polymerase I and transcript release factor	IPI00176903	Isoform 1 of Polymerase I and transcript release factor	1	0.00967	43458.5	21	31	84	Spectrum4129 scans: 7602,	IIGAVDQIQLTQAQLEER	K	Q	0.95	78.2	37.2	0		2024.1	3	0.0047	2.3	61	78
MS for Fig 1 110801_MSdata	Uncategorized Sample	AL Cav High	AL_C_H (F018632)	Isoform 1 of Polymerase I and transcript release factor	IPI00176903	Isoform 1 of Polymerase I and transcript release factor	1	0.00967	43458.5	21	31	84	Spectrum4021 scans: 7349,	IIGAVDQIQLTQAQLEER	K	Q	0.95	91.6	37.2	0		2024.1	2	0.0063	3.1	61	78
MS for Fig 1 110801_MSdata	Uncategorized Sample	AL Cav High	AL_C_H (F018632)	Isoform 1 of Polymerase I and transcript release factor	IPI00176903	Isoform 1 of Polymerase I and transcript release factor	1	0.00967	43458.5	21	31	84	Spectrum4102 scans: 7538,	IIGAVDQIQLTQAQLEER	K	Q	0.95	107	37.2	0		2024.1	2	0.0058	2.9	61	78
MS for Fig 1 110801_MSdata	Uncategorized Sample	AL Cav High	AL_C_H (F018632)	Isoform 1 of Polymerase I and transcript release factor	IPI00176903	Isoform 1 of Polymerase I and transcript release factor	1	0.00967	43458.5	21	31	84	Spectrum4134 scans: 7612,	IIGAVDQIQLTQAQLEER	K	Q	0.95	119	37.1	0		2024.1	2	0.008	3.9	61	78
MS for Fig 1 110801_MSdata	Uncategorized Sample	AL Cav High	AL_C_H (F018632)	Isoform 1 of Polymerase I and transcript release factor	IPI00176903	Isoform 1 of Polymerase I and transcript release factor	1	0.00967	43458.5	21	31	84	Spectrum4078 scans: 7478,	IIGAVDQIQLTQAQLEER	K	Q	0.95	120	37.2	0		2024.1	2	0.006	3	61	78
MS for Fig 1 110801_MSdata	Uncategorized Sample	AL Cav High	AL_C_H (F018632)	Isoform 1 of Polymerase I and transcript release factor	IPI00176903	Isoform 1 of Polymerase I and transcript release factor	1	0.00967	43458.5	21	31	84	Spectrum4049 scans: 7413,	IIGAVDQIQLTQAQLEER	K	Q	0.95	120	37.2	0		2024.1	2	0.0056	2.8	61	78
MS for Fig 1 110801_MSdata	Uncategorized Sample	AL Cav High	AL_C_H (F018632)	Isoform 1 of Polymerase I and transcript release factor	IPI00176903	Isoform 1 of Polymerase I and transcript release factor	1	0.00967	43458.5	21	31	84	Spectrum5882 scans: 12313,	IIGAVDQIQLTQAQLEERQAEMEGAVQSIQGELSK	K	L	0.95	34.4	35.3	0		3809.96	4	0.01	2.6	61	95
MS for Fig 1 110801_MSdata	Uncategorized Sample	AL Cav High	AL_C_H (F018632)	Isoform 1 of Polymerase I and transcript release factor	IPI00176903	Isoform 1 of Polymerase I and transcript release factor	1	0.00967	43458.5	21	31	84	Spectrum5931 scans: 12414,	IIGAVDQIQLTQAQLEERQAEMEGAVQSIQGELSK	K	L	0.95	39.5	35.3	0		3809.96	4	0.0096	2.5	61	95
MS for Fig 1 110801_MSdata	Uncategorized Sample	AL Cav High	AL_C_H (F018632)	Isoform 1 of Polymerase I and transcript release factor	IPI00176903	Isoform 1 of Polymerase I and transcript release factor	1	0.00967	43458.5	21	31	84	Spectrum5874 scans: 12297,	IIGAVDQIQLTQAQLEERQAEMEGAVQSIQGELSK	K	L	0.95	58.6	35.3	0		3809.95	3	0.0052	1.4	61	95
MS for Fig 1 110801_MSdata	Uncategorized Sample	AL Cav High	AL_C_H (F018632)	Isoform 1 of Polymerase I and transcript release factor	IPI00176903	Isoform 1 of Polymerase I and transcript release factor	1	0.00967	43458.5	21	31	84	Spectrum75 scans: 776,	KIREGQVEVLK	K	A	0.95	46.4	35.8	0		1297.77	2	0.0022	1.7	327	337
MS for Fig 1 110801_MSdata	Uncategorized Sample	AL Cav High	AL_C_H (F018632)	Isoform 1 of Polymerase I and transcript release factor	IPI00176903	Isoform 1 of Polymerase I and transcript release factor	1	0.00967	43458.5	21	31	84	Spectrum1562 scans: 2989,	KLEVNEAELLR	K	R	0.95	37.7	37.5	0		1312.74	3	0.0037	2.8	137	147
MS for Fig 1 110801_MSdata	Uncategorized Sample	AL Cav High	AL_C_H (F018632)	Isoform 1 of Polymerase I and transcript release factor	IPI00176903	Isoform 1 of Polymerase I and transcript release factor	1	0.00967	43458.5	21	31	84	Spectrum2086 scans: 3844,	KLEVNEAELLR	K	R	0.95	50.1	37.5	0		1312.74	2	0.0041	3.1	137	147
MS for Fig 1 110801_MSdata	Uncategorized Sample	AL Cav High	AL_C_H (F018632)	Isoform 1 of Polymerase I and transcript release factor	IPI00176903	Isoform 1 of Polymerase I and transcript release factor	1	0.00967	43458.5	21	31	84	Spectrum2080 scans: 3834,	KLEVNEAELLR	K	R	0.95	51.3	37.5	0		1312.74	2	0.0046	3.5	137	147
MS for Fig 1 110801_MSdata	Uncategorized Sample	AL Cav High	AL_C_H (F018632)	Isoform 1 of Polymerase I and transcript release factor	IPI00176903	Isoform 1 of Polymerase I and transcript release factor	1	0.00967	43458.5	21	31	84	Spectrum1421 scans: 2780,	KLEVNEAELLR	K	R	0.95	52.7	37.5	0		1312.74	2	0.0028	2.1	137	147
MS for Fig 1 110801_MSdata	Uncategorized Sample	AL Cav High	AL_C_H (F018632)	Isoform 1 of Polymerase I and transcript release factor	IPI00176903	Isoform 1 of Polymerase I and transcript release factor	1	0.00967	43458.5	21	31	84	Spectrum1785 scans: 3352,	KLEVNEAELLR	K	R	0.95	57	37.5	0		1312.74	2	0.0022	1.6	137	147
MS for Fig 1 110801_MSdata	Uncategorized Sample	AL Cav High	AL_C_H (F018632)	Isoform 1 of Polymerase I and transcript release factor	IPI00176903	Isoform 1 of Polymerase I and transcript release factor	1	0.00967	43458.5	21	31	84	Spectrum1556 scans: 2980,	KLEVNEAELLR	K	R	0.95	61.2	37.5	0		1312.74	2	0.0037	2.9	137	147
MS for Fig 1 110801_MSdata	Uncategorized Sample	AL Cav High	AL_C_H (F018632)	Isoform 1 of Polymerase I and transcript release factor	IPI00176903	Isoform 1 of Polymerase I and transcript release factor	1	0.00967	43458.5	21	31	84	Spectrum1741 scans: 3272,	KLEVNEAELLR	K	R	0.95	61.5	37.5	0		1312.74	2	0.0027	2	137	147
MS for Fig 1 110801_MSdata	Uncategorized Sample	AL Cav High	AL_C_H (F018632)	Isoform 1 of Polymerase I and transcript release factor	IPI00176903	Isoform 1 of Polymerase I and transcript release factor	1	0.00967	43458.5	21	31	84	Spectrum2025 scans: 3746,	KLEVNEAELLR	K	R	0.95	61.5	37.5	0		1312.74	2	0.0036	2.8	137	147
MS for Fig 1 110801_MSdata	Uncategorized Sample	AL Cav High	AL_C_H (F018632)	Isoform 1 of Polymerase I and transcript release factor	IPI00176903	Isoform 1 of Polymerase I and transcript release factor	1	0.00967	43458.5	21	31	84	Spectrum1981 scans: 3665,	KLEVNEAELLR	K	R	0.95	61.7	37.5	0		1312.74	2	0.0023	1.7	137	147
MS for Fig 1 110801_MSdata	Uncategorized Sample	AL Cav High	AL_C_H (F018632)	Isoform 1 of Polymerase I and transcript release factor	IPI00176903	Isoform 1 of Polymerase I and transcript release factor	1	0.00967	43458.5	21	31	84	Spectrum1689 scans: 3183,	KLEVNEAELLR	K	R	0.95	61.9	37.5	0		1312.74	2	0.0051	3.9	137	147
MS for Fig 1 110801_MSdata	Uncategorized Sample	AL Cav High	AL_C_H (F018632)	Isoform 1 of Polymerase I and transcript release factor	IPI00176903	Isoform 1 of Polymerase I and transcript release factor	1	0.00967	43458.5	21	31	84	Spectrum1613 scans: 3074,	KLEVNEAELLR	K	R	0.95	63.3	37.5	0		1312.74	2	0.0031	2.4	137	147
MS for Fig 1 110801_MSdata	Uncategorized Sample	AL Cav High	AL_C_H (F018632)	Isoform 1 of Polymerase I and transcript release factor	IPI00176903	Isoform 1 of Polymerase I and transcript release factor	1	0.00967	43458.5	21	31	84	Spectrum1871 scans: 3483,	KLEVNEAELLR	K	R	0.95	65.7	37.5	0		1312.74	2	0.0036	2.8	137	147
MS for Fig 1 110801_MSdata	Uncategorized Sample	AL Cav High	AL_C_H (F018632)	Isoform 1 of Polymerase I and transcript release factor	IPI00176903	Isoform 1 of Polymerase I and transcript release factor	1	0.00967	43458.5	21	31	84	Spectrum1939 scans: 3585,	KLEVNEAELLR	K	R	0.95	69.2	37.5	0		1312.74	2	0.0034	2.6	137	147
MS for Fig 1 110801_MSdata	Uncategorized Sample	AL Cav High	AL_C_H (F018632)	Isoform 1 of Polymerase I and transcript release factor	IPI00176903	Isoform 1 of Polymerase I and transcript release factor	1	0.00967	43458.5	21	31	84	Spectrum1487 scans: 2878,	KLEVNEAELLR	K	R	0.95	69.6	37.5	0		1312.74	2	0.005	3.8	137	147
MS for Fig 1 110801_MSdata	Uncategorized Sample	AL Cav High	AL_C_H (F018632)	Isoform 1 of Polymerase I and transcript release factor	IPI00176903	Isoform 1 of Polymerase I and transcript release factor	1	0.00967	43458.5	21	31	84	Spectrum2140 scans: 3933,	KLEVNEAELLR	K	R	0.95	69.7	37.5	0		1312.74	2	0.0037	2.9	137	147
MS for Fig 1 110801_MSdata	Uncategorized Sample	AL Cav High	AL_C_H (F018632)	Isoform 1 of Polymerase I and transcript release factor	IPI00176903	Isoform 1 of Polymerase I and transcript release factor	1	0.00967	43458.5	21	31	84	Spectrum866 scans: 1907,	KLEVNEAELLRR	K	R	0.862	29.2	36.7	0		1468.84	4	0.0043	2.9	137	148
MS for Fig 1 110801_MSdata	Uncategorized Sample	AL Cav High	AL_C_H (F018632)	Isoform 1 of Polymerase I and transcript release factor	IPI00176903	Isoform 1 of Polymerase I and transcript release factor	1	0.00967	43458.5	21	31	84	Spectrum844 scans: 1875,	KLEVNEAELLRR	K	R	0.95	39.4	36.7	0		1468.84	2	0.0038	2.6	137	148
MS for Fig 1 110801_MSdata	Uncategorized Sample	AL Cav High	AL_C_H (F018632)	Isoform 1 of Polymerase I and transcript release factor	IPI00176903	Isoform 1 of Polymerase I and transcript release factor	1	0.00967	43458.5	21	31	84	Spectrum119 scans: 839,	KSFTPDHVVYAR	R	S	0.827	29.2	38.9	0		1418.73	3	0.0038	2.7	299	310
MS for Fig 1 110801_MSdata	Uncategorized Sample	AL Cav High	AL_C_H (F018632)	Isoform 1 of Polymerase I and transcript release factor	IPI00176903	Isoform 1 of Polymerase I and transcript release factor	1	0.00967	43458.5	21	31	84	Spectrum120 scans: 840,	KSFTPDHVVYAR	R	S	0.95	50.6	38.9	0		1418.73	2	0.0036	2.6	299	310
MS for Fig 1 110801_MSdata	Uncategorized Sample	AL Cav High	AL_C_H (F018632)	Isoform 1 of Polymerase I and transcript release factor	IPI00176903	Isoform 1 of Polymerase I and transcript release factor	1	0.00967	43458.5	21	31	84	Spectrum2644 scans: 4766,	LEVNEAELLR	K	R	0.95	67.1	38.9	0		1184.64	2	0.0038	3.2	138	147
MS for Fig 1 110801_MSdata	Uncategorized Sample	AL Cav High	AL_C_H (F018632)	Isoform 1 of Polymerase I and transcript release factor	IPI00176903	Isoform 1 of Polymerase I and transcript release factor	1	0.00967	43458.5	21	31	84	Spectrum2665 scans: 4803,	NFKVMIYQDEVKLPAK	R	L	0.95	33.8	37.5	0		1922.04	3	0.004	2.1	150	165
MS for Fig 1 110801_MSdata	Uncategorized Sample	AL Cav High	AL_C_H (F018632)	Isoform 1 of Polymerase I and transcript release factor	IPI00176903	Isoform 1 of Polymerase I and transcript release factor	1	0.00967	43458.5	21	31	84	Spectrum2011 scans: 3720,	NFKVMIYQDEVKLPAK	R	L	0.95	40.5	37.7	0	Oxidation (+16)	1938.03	3	0.0018	0.95	150	165
MS for Fig 1 110801_MSdata	Uncategorized Sample	AL Cav High	AL_C_H (F018632)	Isoform 1 of Polymerase I and transcript release factor	IPI00176903	Isoform 1 of Polymerase I and transcript release factor	1	0.00967	43458.5	21	31	84	Spectrum2067 scans: 3811,	NFKVMIYQDEVKLPAK	R	L	0.95	51.8	37.6	0	Oxidation (+16)	1938.03	3	0.0044	2.3	150	165
MS for Fig 1 110801_MSdata	Uncategorized Sample	AL Cav High	AL_C_H (F018632)	Isoform 1 of Polymerase I and transcript release factor	IPI00176903	Isoform 1 of Polymerase I and transcript release factor	1	0.00967	43458.5	21	31	84	Spectrum3653 scans: 6570,	QAEMEGAVQSIQGELSK	R	L	0.95	37.1	38.7	0		1803.87	3	0.0063	3.5	79	95
MS for Fig 1 110801_MSdata	Uncategorized Sample	AL Cav High	AL_C_H (F018632)	Isoform 1 of Polymerase I and transcript release factor	IPI00176903	Isoform 1 of Polymerase I and transcript release factor	1	0.00967	43458.5	21	31	84	Spectrum1855 scans: 3459,	QAEMEGAVQSIQGELSK	R	L	0.95	38	38.5	0	Oxidation (+16)	1819.87	3	0.0043	2.4	79	95
MS for Fig 1 110801_MSdata	Uncategorized Sample	AL Cav High	AL_C_H (F018632)	Isoform 1 of Polymerase I and transcript release factor	IPI00176903	Isoform 1 of Polymerase I and transcript release factor	1	0.00967	43458.5	21	31	84	Spectrum3614 scans: 6495,	QAEMEGAVQSIQGELSK	R	L	0.95	42.2	38.7	0		1803.87	3	0.0066	3.7	79	95
MS for Fig 1 110801_MSdata	Uncategorized Sample	AL Cav High	AL_C_H (F018632)	Isoform 1 of Polymerase I and transcript release factor	IPI00176903	Isoform 1 of Polymerase I and transcript release factor	1	0.00967	43458.5	21	31	84	Spectrum3731 scans: 6719,	QAEMEGAVQSIQGELSK	R	L	0.95	46.2	38.7	0		1803.87	3	0.0068	3.8	79	95
MS for Fig 1 110801_MSdata	Uncategorized Sample	AL Cav High	AL_C_H (F018632)	Isoform 1 of Polymerase I and transcript release factor	IPI00176903	Isoform 1 of Polymerase I and transcript release factor	1	0.00967	43458.5	21	31	84	Spectrum3685 scans: 6637,	QAEMEGAVQSIQGELSK	R	L	0.95	49.7	38.7	0		1803.87	3	0.0066	3.7	79	95
MS for Fig 1 110801_MSdata	Uncategorized Sample	AL Cav High	AL_C_H (F018632)	Isoform 1 of Polymerase I and transcript release factor	IPI00176903	Isoform 1 of Polymerase I and transcript release factor	1	0.00967	43458.5	21	31	84	Spectrum4833 scans: 9815,	QAEMEGAVQSIQGELSK	R	L	0.95	68.2	38.1	0	Pyro-cmC (-17)	1786.85	2	0.0052	2.9	79	95
MS for Fig 1 110801_MSdata	Uncategorized Sample	AL Cav High	AL_C_H (F018632)	Isoform 1 of Polymerase I and transcript release factor	IPI00176903	Isoform 1 of Polymerase I and transcript release factor	1	0.00967	43458.5	21	31	84	Spectrum3684 scans: 6634,	QAEMEGAVQSIQGELSK	R	L	0.95	89.4	38.7	0		1803.87	2	0.0063	3.5	79	95
MS for Fig 1 110801_MSdata	Uncategorized Sample	AL Cav High	AL_C_H (F018632)	Isoform 1 of Polymerase I and transcript release factor	IPI00176903	Isoform 1 of Polymerase I and transcript release factor	1	0.00967	43458.5	21	31	84	Spectrum3613 scans: 6492,	QAEMEGAVQSIQGELSK	R	L	0.95	90.1	38.6	0		1803.87	2	0.0058	3.2	79	95
MS for Fig 1 110801_MSdata	Uncategorized Sample	AL Cav High	AL_C_H (F018632)	Isoform 1 of Polymerase I and transcript release factor	IPI00176903	Isoform 1 of Polymerase I and transcript release factor	1	0.00967	43458.5	21	31	84	Spectrum1838 scans: 3434,	QAEMEGAVQSIQGELSK	R	L	0.95	91	38.4	0	Oxidation (+16)	1819.87	2	0.0039	2.1	79	95
MS for Fig 1 110801_MSdata	Uncategorized Sample	AL Cav High	AL_C_H (F018632)	Isoform 1 of Polymerase I and transcript release factor	IPI00176903	Isoform 1 of Polymerase I and transcript release factor	1	0.00967	43458.5	21	31	84	Spectrum3649 scans: 6564,	QAEMEGAVQSIQGELSK	R	L	0.95	93.1	38.6	0		1803.87	2	0.0052	2.9	79	95
MS for Fig 1 110801_MSdata	Uncategorized Sample	AL Cav High	AL_C_H (F018632)	Isoform 1 of Polymerase I and transcript release factor	IPI00176903	Isoform 1 of Polymerase I and transcript release factor	1	0.00967	43458.5	21	31	84	Spectrum3760 scans: 6781,	QAEMEGAVQSIQGELSK	R	L	0.95	93.9	38.6	0		1803.87	2	0.0039	2.2	79	95
MS for Fig 1 110801_MSdata	Uncategorized Sample	AL Cav High	AL_C_H (F018632)	Isoform 1 of Polymerase I and transcript release factor	IPI00176903	Isoform 1 of Polymerase I and transcript release factor	1	0.00967	43458.5	21	31	84	Spectrum3724 scans: 6709,	QAEMEGAVQSIQGELSK	R	L	0.95	105	38.7	0		1803.87	2	0.006	3.3	79	95
MS for Fig 1 110801_MSdata	Uncategorized Sample	AL Cav High	AL_C_H (F018632)	Isoform 1 of Polymerase I and transcript release factor	IPI00176903	Isoform 1 of Polymerase I and transcript release factor	1	0.00967	43458.5	21	31	84	Spectrum3596 scans: 6460,	QAGQIKKLEVNEAELLR	R	R	0.95	36	36.2	0	Pyro-cmC (-17)	1921.07	3	0.0078	4.1	131	147
MS for Fig 1 110801_MSdata	Uncategorized Sample	AL Cav High	AL_C_H (F018632)	Isoform 1 of Polymerase I and transcript release factor	IPI00176903	Isoform 1 of Polymerase I and transcript release factor	1	0.00967	43458.5	21	31	84	Spectrum5195 scans: 10796,	SDQVNGVLVLSLLDK	K	I	0.95	87.4	37.2	0		1598.89	2	0.005	3.2	46	60
MS for Fig 1 110801_MSdata	Uncategorized Sample	AL Cav High	AL_C_H (F018632)	Isoform 1 of Polymerase I and transcript release factor	IPI00176903	Isoform 1 of Polymerase I and transcript release factor	1	0.00967	43458.5	21	31	84	Spectrum5230 scans: 10869,	SDQVNGVLVLSLLDK	K	I	0.95	90.7	37.2	0		1598.89	2	0.0049	3.1	46	60
MS for Fig 1 110801_MSdata	Uncategorized Sample	AL Cav High	AL_C_H (F018632)	Isoform 1 of Polymerase I and transcript release factor	IPI00176903	Isoform 1 of Polymerase I and transcript release factor	1	0.00967	43458.5	21	31	84	Spectrum5170 scans: 10735,	SDQVNGVLVLSLLDK	K	I	0.95	93.8	37.2	0		1598.89	2	0.0053	3.3	46	60
MS for Fig 1 110801_MSdata	Uncategorized Sample	AL Cav High	AL_C_H (F018632)	Isoform 1 of Polymerase I and transcript release factor	IPI00176903	Isoform 1 of Polymerase I and transcript release factor	1	0.00967	43458.5	21	31	84	Spectrum5129 scans: 10622,	SDQVNGVLVLSLLDK	K	I	0.95	96.4	37.2	0		1598.89	2	0.0047	2.9	46	60
MS for Fig 1 110801_MSdata	Uncategorized Sample	AL Cav High	AL_C_H (F018632)	Isoform 1 of Polymerase I and transcript release factor	IPI00176903	Isoform 1 of Polymerase I and transcript release factor	1	0.00967	43458.5	21	31	84	Spectrum5151 scans: 10680,	SDQVNGVLVLSLLDK	K	I	0.95	101	37.2	0		1598.89	2	0.0057	3.5	46	60
MS for Fig 1 110801_MSdata	Uncategorized Sample	AL Cav High	AL_C_H (F018632)	Isoform 1 of Polymerase I and transcript release factor	IPI00176903	Isoform 1 of Polymerase I and transcript release factor	1	0.00967	43458.5	21	31	84	Spectrum533 scans: 1417,	SFTPDHVVYAR	K	S	0.919	33.7	38.7	0		1290.64	2	0.0023	1.8	300	310
MS for Fig 1 110801_MSdata	Uncategorized Sample	AL Cav High	AL_C_H (F018632)	Isoform 1 of Polymerase I and transcript release factor	IPI00176903	Isoform 1 of Polymerase I and transcript release factor	1	0.00967	43458.5	21	31	84	Spectrum739 scans: 1730,	SFTPDHVVYAR	K	S	0.95	36.3	38.8	0		1290.64	2	0.0038	2.9	300	310
MS for Fig 1 110801_MSdata	Uncategorized Sample	AL Cav High	AL_C_H (F018632)	Isoform 1 of Polymerase I and transcript release factor	IPI00176903	Isoform 1 of Polymerase I and transcript release factor	1	0.00967	43458.5	21	31	84	Spectrum677 scans: 1631,	SFTPDHVVYAR	K	S	0.95	43.6	38.8	0		1290.64	2	0.004	3.1	300	310
MS for Fig 1 110801_MSdata	Uncategorized Sample	AL Cav High	AL_C_H (F018632)	Isoform 1 of Polymerase I and transcript release factor	IPI00176903	Isoform 1 of Polymerase I and transcript release factor	1	0.00967	43458.5	21	31	84	Spectrum589 scans: 1509,	SFTPDHVVYAR	K	S	0.95	64.3	38.7	0		1290.64	2	0.0022	1.7	300	310
MS for Fig 1 110801_MSdata	Uncategorized Sample	AL Cav High	AL_C_H (F018632)	Isoform 1 of Polymerase I and transcript release factor	IPI00176903	Isoform 1 of Polymerase I and transcript release factor	1	0.00967	43458.5	21	31	84	Spectrum1471 scans: 2852,	SKTAVYKVPPFTFHVK	R	K	0.936	30.2	36	0		1848.04	3	0.0064	3.4	311	326
MS for Fig 1 110801_MSdata	Uncategorized Sample	AL Cav High	AL_C_H (F018632)	Isoform 1 of Polymerase I and transcript release factor	IPI00176903	Isoform 1 of Polymerase I and transcript release factor	1	0.00967	43458.5	21	31	84	Spectrum1397 scans: 2739,	SKTAVYKVPPFTFHVK	R	K	0.95	39.1	36	0		1848.04	4	0.0055	3	311	326
MS for Fig 1 110801_MSdata	Uncategorized Sample	AL Cav High	AL_C_H (F018632)	Isoform 1 of Polymerase I and transcript release factor	IPI00176903	Isoform 1 of Polymerase I and transcript release factor	1	0.00967	43458.5	21	31	84	Spectrum2617 scans: 4720,	TAVYKVPPFTFHVK	K	K	0.95	36	37.5	0		1632.91	3	0.0051	3.1	313	326
MS for Fig 1 110801_MSdata	Uncategorized Sample	AL Cav High	AL_C_H (F018632)	Isoform 1 of Polymerase I and transcript release factor	IPI00176903	Isoform 1 of Polymerase I and transcript release factor	1	0.00967	43458.5	21	31	84	Spectrum2518 scans: 4550,	TAVYKVPPFTFHVK	K	K	0.95	40.4	37.5	0		1632.91	3	0.0047	2.9	313	326
MS for Fig 1 110801_MSdata	Uncategorized Sample	AL Cav High	AL_C_H (F018632)	Isoform 1 of Polymerase I and transcript release factor	IPI00176903	Isoform 1 of Polymerase I and transcript release factor	1	0.00967	43458.5	21	31	84	Spectrum2566 scans: 4634,	TAVYKVPPFTFHVK	K	K	0.95	41.4	37.5	0		1632.91	3	0.0053	3.2	313	326
MS for Fig 1 110801_MSdata	Uncategorized Sample	AL Cav High	AL_C_H (F018632)	Isoform 1 of Polymerase I and transcript release factor	IPI00176903	Isoform 1 of Polymerase I and transcript release factor	1	0.00967	43458.5	21	31	84	Spectrum2408 scans: 4371,	TAVYKVPPFTFHVK	K	K	0.95	41.5	37.5	0		1632.91	3	0.0059	3.6	313	326
MS for Fig 1 110801_MSdata	Uncategorized Sample	AL Cav High	AL_C_H (F018632)	Isoform 1 of Polymerase I and transcript release factor	IPI00176903	Isoform 1 of Polymerase I and transcript release factor	1	0.00967	43458.5	21	31	84	Spectrum2475 scans: 4471,	TAVYKVPPFTFHVK	K	K	0.95	42.8	37.5	0		1632.91	3	0.0057	3.5	313	326
MS for Fig 1 110801_MSdata	Uncategorized Sample	AL Cav High	AL_C_H (F018632)	Isoform 1 of Polymerase I and transcript release factor	IPI00176903	Isoform 1 of Polymerase I and transcript release factor	1	0.00967	43458.5	21	31	84	Spectrum2348 scans: 4277,	TAVYKVPPFTFHVK	K	K	0.95	46.5	37.5	0		1632.91	3	0.0042	2.6	313	326
MS for Fig 1 110801_MSdata	Uncategorized Sample	AL Cav High	AL_C_H (F018632)	Isoform 1 of Polymerase I and transcript release factor	IPI00176903	Isoform 1 of Polymerase I and transcript release factor	1	0.00967	43458.5	21	31	84	Spectrum1710 scans: 3218,	VMIYQDEVKLPAK	K	L	0.801	28.1	38.3	0		1532.83	3	0.0031	2	153	165
MS for Fig 1 110801_MSdata	Uncategorized Sample	AL Cav High	AL_C_H (F018632)	Isoform 1 of Polymerase I and transcript release factor	IPI00176903	Isoform 1 of Polymerase I and transcript release factor	1	0.00967	43458.5	21	31	84	Spectrum1164 scans: 2376,	VMIYQDEVKLPAK	K	L	0.95	33.8	38.3	0	Oxidation (+16)	1548.83	3	0.0026	1.7	153	165
MS for Fig 1 110801_MSdata	Uncategorized Sample	AL Cav High	AL_C_H (F018632)	Isoform 1 of Polymerase I and transcript release factor	IPI00176903	Isoform 1 of Polymerase I and transcript release factor	1	0.00967	43458.5	21	31	84	Spectrum1110 scans: 2286,	VMIYQDEVKLPAK	K	L	0.95	37.9	38.4	0	Oxidation (+16)	1548.82	3	0.00027	0.17	153	165
MS for Fig 1 110801_MSdata	Uncategorized Sample	AL Cav High	AL_C_H (F018632)	Isoform 1 of Polymerase I and transcript release factor	IPI00176903	Isoform 1 of Polymerase I and transcript release factor	1	0.00967	43458.5	21	31	84	Spectrum1113 scans: 2293,	VMIYQDEVKLPAK	K	L	0.95	57.7	38.4	0	Oxidation (+16)	1548.82	2	0.00015	0.098	153	165
MS for Fig 1 110801_MSdata	Uncategorized Sample	AL Cav High	AL_C_H (F018632)	Isoform 1 of Polymerase I and transcript release factor	IPI00176903	Isoform 1 of Polymerase I and transcript release factor	1	0.00967	43458.5	21	31	84	Spectrum1649 scans: 3129,	VMIYQDEVKLPAK	K	L	0.95	58.3	38.3	0		1532.83	2	0.0047	3.1	153	165
MS for Fig 1 110801_MSdata	Uncategorized Sample	AL Cav High	AL_C_H (F018632)	Isoform 1 of Polymerase I and transcript release factor	IPI00176903	Isoform 1 of Polymerase I and transcript release factor	1	0.00967	43458.5	21	31	84	Spectrum1724 scans: 3240,	VMIYQDEVKLPAK	K	L	0.95	74.4	38.3	0		1532.83	2	0.0029	1.9	153	165
MS for Fig 1 110801_MSdata	Uncategorized Sample	AL Cav High	AL_C_H (F018632)	Isoform 1 of Polymerase I and transcript release factor	IPI00176903	Isoform 1 of Polymerase I and transcript release factor	1	0.00967	43458.5	21	31	84	Spectrum3076 scans: 5534,	VMIYQDEVKLPAKLSISK	K	S	0.932	30	36.1	0		2061.16	3	0.0062	3	153	170
MS for Fig 1 110801_MSdata	Uncategorized Sample	AL Cav High	AL_C_H (F018632)	Isoform 1 of Polymerase I and transcript release factor	IPI00176903	Isoform 1 of Polymerase I and transcript release factor	1	0.00967	43458.5	21	31	84	Spectrum2613 scans: 4711,	VMIYQDEVKLPAKLSISK	K	S	0.942	30.9	36.4	0	Oxidation (+16)	2077.16	3	0.0061	2.9	153	170
MS for Fig 1 110801_MSdata	Uncategorized Sample	AL Cav High	AL_C_H (F018632)	Isoform 1 of Polymerase I and transcript release factor	IPI00176903	Isoform 1 of Polymerase I and transcript release factor	1	0.00967	43458.5	21	31	84	Spectrum2661 scans: 4794,	VMIYQDEVKLPAKLSISK	K	S	0.95	32.2	36.5	0	Oxidation (+16)	2077.15	3	0.0038	1.8	153	170
MS for Fig 1 110801_MSdata	Uncategorized Sample	AL Cav High	AL_C_H (F018632)	Isoform 1 of Polymerase I and transcript release factor	IPI00176903	Isoform 1 of Polymerase I and transcript release factor	1	0.00967	43458.5	21	31	84	Spectrum2624 scans: 4732,	VMIYQDEVKLPAKLSISK	K	S	0.95	35.3	36.4	0	Oxidation (+16)	2077.16	4	0.0067	3.2	153	170

## Sheet: 2
Protein group	Protein accession number	Protein name	Protein identification probability	Protein percentage of total spectra	Protein molecular weight (AMU)	Number of unique peptides	Number of unique spectra	Number of total spectra	Spectrum name	Peptide sequence	Previous amino acid	Next amino acid	Peptide identification probability	Mascot Ion score	Mascot Identity score	Mascot Delta Ion score	Modifications identified by spectrum	Actual peptide mass (AMU)	Spectrum charge	Actual minus calculated peptide mass (AMU)	Actual minus calculated peptide mass (PPM)	Peptide start index	Peptide stop index
Isoform Alpha of Caveolin-1	IPI00009236	Isoform Alpha of Caveolin-1	1	0.000807	20454.2	4	6	6	Spectrum2138 scans: 3697,	SGGKYVDSEGHLYTVPIR	M	E	0.862	30.3	38.3	0	Acetyl (+42)	2019.01	3	0.0039	1.9	2	19
Isoform Alpha of Caveolin-1	IPI00009236	Isoform Alpha of Caveolin-1	1	0.000807	20454.2	4	6	6	Spectrum1507 scans: 2773,	SGGKYVDSEGHLYTVPIREQGNIYKPNNK	M	A	0.805	29.1	36.3	0	Acetyl (+42)	3304.65	5	0.0065	2	2	30
Isoform Alpha of Caveolin-1	IPI00009236	Isoform Alpha of Caveolin-1	1	0.000807	20454.2	4	6	6	Spectrum1424 scans: 2656,	SGGKYVDSEGHLYTVPIREQGNIYKPNNK	M	A	0.95	39.1	36.3	0	Acetyl (+42)	3304.66	4	0.0093	2.8	2	30
Isoform Alpha of Caveolin-1	IPI00009236	Isoform Alpha of Caveolin-1	1	0.000807	20454.2	4	6	6	Spectrum1591 scans: 2900,	YVDSEGHLYTVPIR	K	E	0.95	36.4	38.9	0		1647.83	3	0.0071	4.3	6	19
Isoform Alpha of Caveolin-1	IPI00009236	Isoform Alpha of Caveolin-1	1	0.000807	20454.2	4	6	6	Spectrum1538 scans: 2819,	YVDSEGHLYTVPIR	K	E	0.95	65.2	38.8	0		1647.83	2	0.0049	3	6	19
Isoform Alpha of Caveolin-1	IPI00009236	Isoform Alpha of Caveolin-1	1	0.000807	20454.2	4	6	6	Spectrum1000 scans: 2063,	YVDSEGHLYTVPIREQGNIYKPNNK	K	A	0.95	52.4	36.9	0		2933.48	3	0.0091	3.1	6	30
Isoform Alpha of Caveolin-1	IPI00009236	Isoform Alpha of Caveolin-1	1	0.00311	20454.2	12	16	27	Spectrum305 scans: 1094,	AMADELSEKQVYDAHTK	K	E	0.95	33.2	37.7	0		1934.91	3	0.0033	1.7	31	47
Isoform Alpha of Caveolin-1	IPI00009236	Isoform Alpha of Caveolin-1	1	0.00311	20454.2	12	16	27	Spectrum315 scans: 1107,	AMADELSEKQVYDAHTK	K	E	0.95	50.3	37.7	0		1934.91	2	0.0041	2.1	31	47
Isoform Alpha of Caveolin-1	IPI00009236	Isoform Alpha of Caveolin-1	1	0.00311	20454.2	12	16	27	Spectrum306 scans: 1096,	EIDLVNRDPK	K	H	0.839	30.7	38.4	0		1197.64	2	0.0034	2.8	48	57
Isoform Alpha of Caveolin-1	IPI00009236	Isoform Alpha of Caveolin-1	1	0.00311	20454.2	12	16	27	Spectrum35 scans: 720,	HLNDDVVK	K	I	0.944	33.8	37.4	0		938.48	2	0.0016	1.8	58	65
Isoform Alpha of Caveolin-1	IPI00009236	Isoform Alpha of Caveolin-1	1	0.00311	20454.2	12	16	27	Spectrum5261 scans: 10933,	HLNDDVVKIDFEDVIAEPEGTHSFDGIWK	K	A	0.95	39.1	36.2	0		3324.59	4	-0.0087	-2.6	58	86
Isoform Alpha of Caveolin-1	IPI00009236	Isoform Alpha of Caveolin-1	1	0.00311	20454.2	12	16	27	Spectrum4951 scans: 10182,	HLNDDVVKIDFEDVIAEPEGTHSFDGIWK	K	A	0.95	54.2	36.3	0		3324.6	4	0.0092	2.8	58	86
Isoform Alpha of Caveolin-1	IPI00009236	Isoform Alpha of Caveolin-1	1	0.00311	20454.2	12	16	27	Spectrum5190 scans: 10787,	HLNDDVVKIDFEDVIAEPEGTHSFDGIWK	K	A	0.95	55	36.3	0		3324.61	4	0.013	3.9	58	86
Isoform Alpha of Caveolin-1	IPI00009236	Isoform Alpha of Caveolin-1	1	0.00311	20454.2	12	16	27	Spectrum5134 scans: 10635,	IDFEDVIAEPEGTHSFDGIWK	K	A	0.95	34.2	37.4	0		2404.13	3	0.0056	2.3	66	86
Isoform Alpha of Caveolin-1	IPI00009236	Isoform Alpha of Caveolin-1	1	0.00311	20454.2	12	16	27	Spectrum5097 scans: 10557,	IDFEDVIAEPEGTHSFDGIWK	K	A	0.95	44.3	37.5	0		2404.13	3	0.0069	2.9	66	86
Isoform Alpha of Caveolin-1	IPI00009236	Isoform Alpha of Caveolin-1	1	0.00311	20454.2	12	16	27	Spectrum5071 scans: 10495,	IDFEDVIAEPEGTHSFDGIWK	K	A	0.95	50.4	37.4	0		2404.13	3	0.0052	2.2	66	86
Isoform Alpha of Caveolin-1	IPI00009236	Isoform Alpha of Caveolin-1	1	0.00311	20454.2	12	16	27	Spectrum262 scans: 1035,	QVYDAHTKEIDLVNRDPK	K	H	0.95	35.5	38.3	0		2140.1	2	0.0036	1.7	40	57
Isoform Alpha of Caveolin-1	IPI00009236	Isoform Alpha of Caveolin-1	1	0.00311	20454.2	12	16	27	Spectrum4549 scans: 8698,	SFLIEIQCISR	K	V	0.95	57.3	38.6	0	Carbamidomethyl (+57)	1364.72	2	0.0051	3.7	136	146
Isoform Alpha of Caveolin-1	IPI00009236	Isoform Alpha of Caveolin-1	1	0.00311	20454.2	12	16	27	Spectrum4531 scans: 8644,	SFLIEIQCISR	K	V	0.95	58.9	38.6	0	Carbamidomethyl (+57)	1364.72	2	0.0043	3.1	136	146
Isoform Alpha of Caveolin-1	IPI00009236	Isoform Alpha of Caveolin-1	1	0.00311	20454.2	12	16	27	Spectrum4488 scans: 8519,	SFLIEIQCISR	K	V	0.95	59.1	38.6	0	Carbamidomethyl (+57)	1364.72	2	0.0046	3.4	136	146
Isoform Alpha of Caveolin-1	IPI00009236	Isoform Alpha of Caveolin-1	1	0.00311	20454.2	12	16	27	Spectrum1898 scans: 3521,	SGGKYVDSEGHLYTVPIR	M	E	0.95	36.7	38.3	0	Acetyl (+42)	2019.01	3	0.005	2.5	2	19
Isoform Alpha of Caveolin-1	IPI00009236	Isoform Alpha of Caveolin-1	1	0.00311	20454.2	12	16	27	Spectrum1921 scans: 3556,	SGGKYVDSEGHLYTVPIR	M	E	0.95	66.6	38.3	0	Acetyl (+42)	2019.01	2	0.0042	2.1	2	19
Isoform Alpha of Caveolin-1	IPI00009236	Isoform Alpha of Caveolin-1	1	0.00311	20454.2	12	16	27	Spectrum1334 scans: 2642,	SGGKYVDSEGHLYTVPIREQGNIYKPNNK	M	A	0.95	35.1	36.3	0	Acetyl (+42)	3304.65	3	0.0069	2.1	2	30
Isoform Alpha of Caveolin-1	IPI00009236	Isoform Alpha of Caveolin-1	1	0.00311	20454.2	12	16	27	Spectrum1312 scans: 2604,	SGGKYVDSEGHLYTVPIREQGNIYKPNNK	M	A	0.95	39.4	36.3	0	Acetyl (+42)	3304.65	4	0.0051	1.6	2	30
Isoform Alpha of Caveolin-1	IPI00009236	Isoform Alpha of Caveolin-1	1	0.00311	20454.2	12	16	27	Spectrum4551 scans: 8701,	VYSIYVHTVCDPLFEAVGK	R	I	0.95	39.5	38.1	0	Carbamidomethyl (+57)	2196.1	3	0.0067	3.1	147	165
Isoform Alpha of Caveolin-1	IPI00009236	Isoform Alpha of Caveolin-1	1	0.00311	20454.2	12	16	27	Spectrum4566 scans: 8752,	VYSIYVHTVCDPLFEAVGK	R	I	0.95	47.2	38.1	0	Carbamidomethyl (+57)	2196.1	3	0.0075	3.4	147	165
Isoform Alpha of Caveolin-1	IPI00009236	Isoform Alpha of Caveolin-1	1	0.00311	20454.2	12	16	27	Spectrum1831 scans: 3424,	YVDSEGHLYTVPIR	K	E	0.853	29.8	38.8	0		1647.83	3	0.0042	2.5	6	19
Isoform Alpha of Caveolin-1	IPI00009236	Isoform Alpha of Caveolin-1	1	0.00311	20454.2	12	16	27	Spectrum1907 scans: 3535,	YVDSEGHLYTVPIR	K	E	0.95	39.3	38.8	0		1647.83	3	0.0042	2.5	6	19
Isoform Alpha of Caveolin-1	IPI00009236	Isoform Alpha of Caveolin-1	1	0.00311	20454.2	12	16	27	Spectrum1422 scans: 2782,	YVDSEGHLYTVPIR	K	E	0.95	46.1	38.8	0		1647.83	3	0.0057	3.4	6	19
Isoform Alpha of Caveolin-1	IPI00009236	Isoform Alpha of Caveolin-1	1	0.00311	20454.2	12	16	27	Spectrum1815 scans: 3399,	YVDSEGHLYTVPIR	K	E	0.95	53.3	38.8	0		1647.83	2	0.0027	1.7	6	19
Isoform Alpha of Caveolin-1	IPI00009236	Isoform Alpha of Caveolin-1	1	0.00311	20454.2	12	16	27	Spectrum1376 scans: 2707,	YVDSEGHLYTVPIR	K	E	0.95	64.9	38.8	0		1647.83	2	0.0037	2.3	6	19
Isoform Alpha of Caveolin-1	IPI00009236	Isoform Alpha of Caveolin-1	1	0.00311	20454.2	12	16	27	Spectrum1433 scans: 2798,	YVDSEGHLYTVPIR	K	E	0.95	82.1	38.8	0		1647.83	2	0.0064	3.9	6	19
Isoform Alpha of Caveolin-1	IPI00009236	Isoform Alpha of Caveolin-1	1	0.00311	20454.2	12	16	27	Spectrum984 scans: 2078,	YVDSEGHLYTVPIREQGNIYKPNNK	K	A	0.95	36.7	36.9	0		2933.47	3	0.0065	2.2	6	30

## Sheet: 3
Protein group	Protein accession number	Protein name	Protein identification probability	Protein percentage of total spectra	Protein molecular weight (AMU)	Number of unique peptides	Number of unique spectra	Number of total spectra	Spectrum name	Peptide sequence	Previous amino acid	Next amino acid	Peptide identification probability	Mascot Ion score	Mascot Identity score	Mascot Delta Ion score	Modifications identified by spectrum	Actual peptide mass (AMU)	Spectrum charge	Actual minus calculated peptide mass (AMU)	Actual minus calculated peptide mass (PPM)	Peptide start index	Peptide stop index
Isoform Alpha of Caveolin-2	IPI00019870	Isoform Alpha of Caveolin-2	1	0.00184	18273.6	4	5	16	Spectrum3859 scans: 6984,	CFSSVSLQLSQD	R	-	0.95	34.1	36.5	0	Carbamidomethyl (+57)	1369.62	2	0.004	2.9	151	162
Isoform Alpha of Caveolin-2	IPI00019870	Isoform Alpha of Caveolin-2	1	0.00184	18273.6	4	5	16	Spectrum3930 scans: 7127,	CFSSVSLQLSQD	R	-	0.95	37.9	36.5	0	Carbamidomethyl (+57)	1369.62	2	0.005	3.7	151	162
Isoform Alpha of Caveolin-2	IPI00019870	Isoform Alpha of Caveolin-2	1	0.00184	18273.6	4	5	16	Spectrum3896 scans: 7057,	CFSSVSLQLSQD	R	-	0.95	52.3	36.5	0	Carbamidomethyl (+57)	1369.62	2	0.005	3.7	151	162
Isoform Alpha of Caveolin-2	IPI00019870	Isoform Alpha of Caveolin-2	1	0.00184	18273.6	4	5	16	Spectrum4244 scans: 7875,	LGFEDVIAEPVTTHSFDK	K	V	0.922	31.8	38.4	0		2003.99	3	0.0071	3.5	51	68
Isoform Alpha of Caveolin-2	IPI00019870	Isoform Alpha of Caveolin-2	1	0.00184	18273.6	4	5	16	Spectrum4222 scans: 7817,	LGFEDVIAEPVTTHSFDK	K	V	0.95	33.8	38.5	0		2003.99	3	0.0086	4.3	51	68
Isoform Alpha of Caveolin-2	IPI00019870	Isoform Alpha of Caveolin-2	1	0.00184	18273.6	4	5	16	Spectrum4270 scans: 7941,	LGFEDVIAEPVTTHSFDK	K	V	0.95	35.2	38.5	0		2003.99	3	0.0082	4.1	51	68
Isoform Alpha of Caveolin-2	IPI00019870	Isoform Alpha of Caveolin-2	1	0.00184	18273.6	4	5	16	Spectrum4295 scans: 8002,	LGFEDVIAEPVTTHSFDK	K	V	0.95	43.8	38.4	0		2003.99	3	0.0051	2.5	51	68
Isoform Alpha of Caveolin-2	IPI00019870	Isoform Alpha of Caveolin-2	1	0.00184	18273.6	4	5	16	Spectrum4496 scans: 8540,	SVTDVIIAPLCTSVGR	K	C	0.95	35.7	38.2	0	Carbamidomethyl (+57)	1686.9	2	0.0056	3.3	135	150
Isoform Alpha of Caveolin-2	IPI00019870	Isoform Alpha of Caveolin-2	1	0.00184	18273.6	4	5	16	Spectrum4491 scans: 8529,	SVTDVIIAPLCTSVGR	K	C	0.95	34.2	38.2	0	Carbamidomethyl (+57)	1686.9	3	0.0056	3.3	135	150
Isoform Alpha of Caveolin-2	IPI00019870	Isoform Alpha of Caveolin-2	1	0.00184	18273.6	4	5	16	Spectrum4467 scans: 8457,	SVTDVIIAPLCTSVGR	K	C	0.95	34.6	38.2	0	Carbamidomethyl (+57)	1686.9	3	0.005	3	135	150
Isoform Alpha of Caveolin-2	IPI00019870	Isoform Alpha of Caveolin-2	1	0.00184	18273.6	4	5	16	Spectrum4464 scans: 8449,	SVTDVIIAPLCTSVGR	K	C	0.95	57.1	38.2	0	Carbamidomethyl (+57)	1686.9	2	0.0066	3.9	135	150
Isoform Alpha of Caveolin-2	IPI00019870	Isoform Alpha of Caveolin-2	1	0.00184	18273.6	4	5	16	Spectrum5127 scans: 10618,	TCLMVLPSVQTIWK	K	S	0.95	42.6	38.4	0	Carbamidomethyl (+57)	1674.89	2	0.0045	2.7	121	134
Isoform Alpha of Caveolin-2	IPI00019870	Isoform Alpha of Caveolin-2	1	0.00184	18273.6	4	5	16	Spectrum4717 scans: 9337,	TCLMVLPSVQTIWK	K	S	0.95	44.3	38.7	0	Carbamidomethyl (+57), Oxidation (+16)	1690.88	2	0.0028	1.6	121	134
Isoform Alpha of Caveolin-2	IPI00019870	Isoform Alpha of Caveolin-2	1	0.00184	18273.6	4	5	16	Spectrum5063 scans: 10472,	TCLMVLPSVQTIWK	K	S	0.95	46.1	38.4	0	Carbamidomethyl (+57)	1674.89	2	0.0053	3.1	121	134
Isoform Alpha of Caveolin-2	IPI00019870	Isoform Alpha of Caveolin-2	1	0.00184	18273.6	4	5	16	Spectrum4705 scans: 9252,	TCLMVLPSVQTIWK	K	S	0.95	50.4	38.7	0	Carbamidomethyl (+57), Oxidation (+16)	1690.88	2	0.0041	2.4	121	134
Isoform Alpha of Caveolin-2	IPI00019870	Isoform Alpha of Caveolin-2	1	0.00184	18273.6	4	5	16	Spectrum5083 scans: 10528,	TCLMVLPSVQTIWK	K	S	0.95	54.7	38.4	0	Carbamidomethyl (+57)	1674.89	2	0.0056	3.4	121	134
Isoform Alpha of Caveolin-2	IPI00759514	Isoform Beta of Caveolin-2	1	0.00184	16810.9	4	5	16	Spectrum3859 scans: 6984,	CFSSVSLQLSQD	R	-	0.95	34.1	36.5	0	Carbamidomethyl (+57)	1369.62	2	0.004	2.9	138	149
Isoform Alpha of Caveolin-2	IPI00759514	Isoform Beta of Caveolin-2	1	0.00184	16810.9	4	5	16	Spectrum3930 scans: 7127,	CFSSVSLQLSQD	R	-	0.95	37.9	36.5	0	Carbamidomethyl (+57)	1369.62	2	0.005	3.7	138	149
Isoform Alpha of Caveolin-2	IPI00759514	Isoform Beta of Caveolin-2	1	0.00184	16810.9	4	5	16	Spectrum3896 scans: 7057,	CFSSVSLQLSQD	R	-	0.95	52.3	36.5	0	Carbamidomethyl (+57)	1369.62	2	0.005	3.7	138	149
Isoform Alpha of Caveolin-2	IPI00759514	Isoform Beta of Caveolin-2	1	0.00184	16810.9	4	5	16	Spectrum4244 scans: 7875,	LGFEDVIAEPVTTHSFDK	K	V	0.922	31.8	38.4	0		2003.99	3	0.0071	3.5	38	55
Isoform Alpha of Caveolin-2	IPI00759514	Isoform Beta of Caveolin-2	1	0.00184	16810.9	4	5	16	Spectrum4222 scans: 7817,	LGFEDVIAEPVTTHSFDK	K	V	0.95	33.8	38.5	0		2003.99	3	0.0086	4.3	38	55
Isoform Alpha of Caveolin-2	IPI00759514	Isoform Beta of Caveolin-2	1	0.00184	16810.9	4	5	16	Spectrum4270 scans: 7941,	LGFEDVIAEPVTTHSFDK	K	V	0.95	35.2	38.5	0		2003.99	3	0.0082	4.1	38	55
Isoform Alpha of Caveolin-2	IPI00759514	Isoform Beta of Caveolin-2	1	0.00184	16810.9	4	5	16	Spectrum4295 scans: 8002,	LGFEDVIAEPVTTHSFDK	K	V	0.95	43.8	38.4	0		2003.99	3	0.0051	2.5	38	55
Isoform Alpha of Caveolin-2	IPI00759514	Isoform Beta of Caveolin-2	1	0.00184	16810.9	4	5	16	Spectrum4496 scans: 8540,	SVTDVIIAPLCTSVGR	K	C	0.95	35.7	38.2	0	Carbamidomethyl (+57)	1686.9	2	0.0056	3.3	122	137
Isoform Alpha of Caveolin-2	IPI00759514	Isoform Beta of Caveolin-2	1	0.00184	16810.9	4	5	16	Spectrum4491 scans: 8529,	SVTDVIIAPLCTSVGR	K	C	0.95	34.2	38.2	0	Carbamidomethyl (+57)	1686.9	3	0.0056	3.3	122	137
Isoform Alpha of Caveolin-2	IPI00759514	Isoform Beta of Caveolin-2	1	0.00184	16810.9	4	5	16	Spectrum4467 scans: 8457,	SVTDVIIAPLCTSVGR	K	C	0.95	34.6	38.2	0	Carbamidomethyl (+57)	1686.9	3	0.005	3	122	137
Isoform Alpha of Caveolin-2	IPI00759514	Isoform Beta of Caveolin-2	1	0.00184	16810.9	4	5	16	Spectrum4464 scans: 8449,	SVTDVIIAPLCTSVGR	K	C	0.95	57.1	38.2	0	Carbamidomethyl (+57)	1686.9	2	0.0066	3.9	122	137
Isoform Alpha of Caveolin-2	IPI00759514	Isoform Beta of Caveolin-2	1	0.00184	16810.9	4	5	16	Spectrum5127 scans: 10618,	TCLMVLPSVQTIWK	K	S	0.95	42.6	38.4	0	Carbamidomethyl (+57)	1674.89	2	0.0045	2.7	108	121
Isoform Alpha of Caveolin-2	IPI00759514	Isoform Beta of Caveolin-2	1	0.00184	16810.9	4	5	16	Spectrum4717 scans: 9337,	TCLMVLPSVQTIWK	K	S	0.95	44.3	38.7	0	Carbamidomethyl (+57), Oxidation (+16)	1690.88	2	0.0028	1.6	108	121
Isoform Alpha of Caveolin-2	IPI00759514	Isoform Beta of Caveolin-2	1	0.00184	16810.9	4	5	16	Spectrum5063 scans: 10472,	TCLMVLPSVQTIWK	K	S	0.95	46.1	38.4	0	Carbamidomethyl (+57)	1674.89	2	0.0053	3.1	108	121
Isoform Alpha of Caveolin-2	IPI00759514	Isoform Beta of Caveolin-2	1	0.00184	16810.9	4	5	16	Spectrum4705 scans: 9252,	TCLMVLPSVQTIWK	K	S	0.95	50.4	38.7	0	Carbamidomethyl (+57), Oxidation (+16)	1690.88	2	0.0041	2.4	108	121
Isoform Alpha of Caveolin-2	IPI00759514	Isoform Beta of Caveolin-2	1	0.00184	16810.9	4	5	16	Spectrum5083 scans: 10528,	TCLMVLPSVQTIWK	K	S	0.95	54.7	38.4	0	Carbamidomethyl (+57)	1674.89	2	0.0056	3.4	108	121
Isoform Alpha of Caveolin-2	IPI00019870	Isoform Alpha of Caveolin-2	1	0.000538	18273.6	3	4	4	Spectrum5210 scans: 8153,	CFSSVSLQLSQD	R	-	0.95	35	36.5	0	Carbamidomethyl (+57)	1369.62	2	0.0051	3.8	151	162
Isoform Alpha of Caveolin-2	IPI00019870	Isoform Alpha of Caveolin-2	1	0.000538	18273.6	3	4	4	Spectrum5790 scans: 9171,	LGFEDVIAEPVTTHSFDK	K	V	0.95	41.1	38.5	0		2003.99	3	0.0097	4.8	51	68
Isoform Alpha of Caveolin-2	IPI00019870	Isoform Alpha of Caveolin-2	1	0.000538	18273.6	3	4	4	Spectrum6057 scans: 9828,	SVTDVIIAPLCTSVGR	K	C	0.888	31.2	38.2	0	Carbamidomethyl (+57)	1686.9	3	0.006	3.5	135	150
Isoform Alpha of Caveolin-2	IPI00019870	Isoform Alpha of Caveolin-2	1	0.000538	18273.6	3	4	4	Spectrum6059 scans: 9833,	SVTDVIIAPLCTSVGR	K	C	0.95	42.5	38.2	0	Carbamidomethyl (+57)	1686.9	2	0.0039	2.3	135	150
Isoform Alpha of Caveolin-2	IPI00759514	Isoform Beta of Caveolin-2	1	0.000538	16810.9	3	4	4	Spectrum5210 scans: 8153,	CFSSVSLQLSQD	R	-	0.95	35	36.5	0	Carbamidomethyl (+57)	1369.62	2	0.0051	3.8	138	149
Isoform Alpha of Caveolin-2	IPI00759514	Isoform Beta of Caveolin-2	1	0.000538	16810.9	3	4	4	Spectrum5790 scans: 9171,	LGFEDVIAEPVTTHSFDK	K	V	0.95	41.1	38.5	0		2003.99	3	0.0097	4.8	38	55
Isoform Alpha of Caveolin-2	IPI00759514	Isoform Beta of Caveolin-2	1	0.000538	16810.9	3	4	4	Spectrum6057 scans: 9828,	SVTDVIIAPLCTSVGR	K	C	0.888	31.2	38.2	0	Carbamidomethyl (+57)	1686.9	3	0.006	3.5	122	137
Isoform Alpha of Caveolin-2	IPI00759514	Isoform Beta of Caveolin-2	1	0.000538	16810.9	3	4	4	Spectrum6059 scans: 9833,	SVTDVIIAPLCTSVGR	K	C	0.95	42.5	38.2	0	Carbamidomethyl (+57)	1686.9	2	0.0039	2.3	122	137

## Sheet: 4
Experiment name	Biological sample category	Biological sample name	MS/MS sample name	Protein group	Protein accession number	Protein name	Protein identification probability	Protein percentage of total spectra	Protein molecular weight (AMU)	Number of unique peptides	Number of unique spectra	Number of total spectra	Spectrum name	Peptide sequence	Previous amino acid	Next amino acid	Peptide identification probability	Mascot Ion score	Mascot Identity score	Mascot Delta Ion score	Modifications identified by spectrum	Actual peptide mass (AMU)	Spectrum charge	Actual minus calculated peptide mass (AMU)	Actual minus calculated peptide mass (PPM)	Peptide start index	Peptide stop index
MS for Fig 1 110801_MSdata	Uncategorized Sample	AL Cav High	AL_C_H (F018632)	Protein kinase C delta-binding protein	IPI00056334	Protein kinase C delta-binding protein	1	0.0015	27607.7	9	11	13	Spectrum613 scans: 1545,	AAQVQRLEANHGLLVAR	R	G	0.95	46.5	36.4	0		1845.04	3	0.0039	2.1	103	119
MS for Fig 1 110801_MSdata	Uncategorized Sample	AL Cav High	AL_C_H (F018632)	Protein kinase C delta-binding protein	IPI00056334	Protein kinase C delta-binding protein	1	0.0015	27607.7	9	11	13	Spectrum3096 scans: 5577,	GKLHVLLFKEEGEVPASAFQK	R	A	0.917	31.3	36.3	0		2326.27	4	0.0047	2	120	140
MS for Fig 1 110801_MSdata	Uncategorized Sample	AL Cav High	AL_C_H (F018632)	Protein kinase C delta-binding protein	IPI00056334	Protein kinase C delta-binding protein	1	0.0015	27607.7	9	11	13	Spectrum3086 scans: 5554,	GKLHVLLFKEEGEVPASAFQK	R	A	0.95	42.2	36.2	0		2326.28	3	0.0063	2.7	120	140
MS for Fig 1 110801_MSdata	Uncategorized Sample	AL Cav High	AL_C_H (F018632)	Protein kinase C delta-binding protein	IPI00056334	Protein kinase C delta-binding protein	1	0.0015	27607.7	9	11	13	Spectrum3129 scans: 5632,	GKLHVLLFKEEGEVPASAFQK	R	A	0.95	55	36.1	0		2326.28	3	0.008	3.4	120	140
MS for Fig 1 110801_MSdata	Uncategorized Sample	AL Cav High	AL_C_H (F018632)	Protein kinase C delta-binding protein	IPI00056334	Protein kinase C delta-binding protein	1	0.0015	27607.7	9	11	13	Spectrum749 scans: 1743,	IQSGLGALSR	R	S	0.941	35.3	39.1	0		1000.57	2	0.0032	3.2	60	69
MS for Fig 1 110801_MSdata	Uncategorized Sample	AL Cav High	AL_C_H (F018632)	Protein kinase C delta-binding protein	IPI00056334	Protein kinase C delta-binding protein	1	0.0015	27607.7	9	11	13	Spectrum43 scans: 732,	KGPAAPPPTPVKPPR	R	L	0.95	47.1	35.1	0		1508.88	3	0.00088	0.58	197	211
MS for Fig 1 110801_MSdata	Uncategorized Sample	AL Cav High	AL_C_H (F018632)	Protein kinase C delta-binding protein	IPI00056334	Protein kinase C delta-binding protein	1	0.0015	27607.7	9	11	13	Spectrum450 scans: 1301,	LEANHGLLVAR	R	G	0.95	34.6	37.2	0		1191.68	3	0.0033	2.8	109	119
MS for Fig 1 110801_MSdata	Uncategorized Sample	AL Cav High	AL_C_H (F018632)	Protein kinase C delta-binding protein	IPI00056334	Protein kinase C delta-binding protein	1	0.0015	27607.7	9	11	13	Spectrum446 scans: 1296,	LEANHGLLVAR	R	G	0.95	59.5	37.2	0		1191.68	2	0.0033	2.8	109	119
MS for Fig 1 110801_MSdata	Uncategorized Sample	AL Cav High	AL_C_H (F018632)	Protein kinase C delta-binding protein	IPI00056334	Protein kinase C delta-binding protein	1	0.0015	27607.7	9	11	13	Spectrum3407 scans: 6111,	LHVLLFKEEGEVPASAFQK	K	A	0.795	27	37.3	0		2141.16	3	0.0074	3.5	122	140
MS for Fig 1 110801_MSdata	Uncategorized Sample	AL Cav High	AL_C_H (F018632)	Protein kinase C delta-binding protein	IPI00056334	Protein kinase C delta-binding protein	1	0.0015	27607.7	9	11	13	Spectrum358 scans: 1171,	RIQSGLGALSR	R	S	0.95	39.9	37.7	0		1156.67	2	0.0034	2.9	59	69
MS for Fig 1 110801_MSdata	Uncategorized Sample	AL Cav High	AL_C_H (F018632)	Protein kinase C delta-binding protein	IPI00056334	Protein kinase C delta-binding protein	1	0.0015	27607.7	9	11	13	Spectrum2784 scans: 5035,	SHDTTSNTLAQLLAK	R	A	0.95	81.5	38.6	0		1598.83	2	0.0044	2.8	70	84
MS for Fig 1 110801_MSdata	Uncategorized Sample	AL Cav High	AL_C_H (F018632)	Protein kinase C delta-binding protein	IPI00056334	Protein kinase C delta-binding protein	1	0.0015	27607.7	9	11	13	Spectrum2742 scans: 4958,	SHDTTSNTLAQLLAK	R	A	0.95	88.1	38.6	0		1598.83	2	0.0051	3.2	70	84
MS for Fig 1 110801_MSdata	Uncategorized Sample	AL Cav High	AL_C_H (F018632)	Protein kinase C delta-binding protein	IPI00056334	Protein kinase C delta-binding protein	1	0.0015	27607.7	9	11	13	Spectrum3492 scans: 6268,	SHDTTSNTLAQLLAKAER	R	V	0.95	34.3	38	0		1955.01	3	0.0062	3.2	70	87
MS for Fig 1 110801_MSdata	Uncategorized Sample	AL Cav Low	AL_C_L (F018633)	Protein kinase C delta-binding protein	IPI00056334	Protein kinase C delta-binding protein	1	0.000538	27607.7	3	4	4	Spectrum710 scans: 1656,	IQSGLGALSR	R	S	0.924	35.3	39.1	0		1000.57	2	0.0048	4.8	60	69
MS for Fig 1 110801_MSdata	Uncategorized Sample	AL Cav Low	AL_C_L (F018633)	Protein kinase C delta-binding protein	IPI00056334	Protein kinase C delta-binding protein	1	0.000538	27607.7	3	4	4	Spectrum272 scans: 1024,	LEANHGLLVAR	R	G	0.95	57.9	37.1	0		1191.68	2	0.0039	3.3	109	119
MS for Fig 1 110801_MSdata	Uncategorized Sample	AL Cav Low	AL_C_L (F018633)	Protein kinase C delta-binding protein	IPI00056334	Protein kinase C delta-binding protein	1	0.000538	27607.7	3	4	4	Spectrum3342 scans: 5430,	SHDTTSNTLAQLLAK	R	A	0.941	34.6	38.6	0		1598.83	3	0.0062	3.9	70	84
MS for Fig 1 110801_MSdata	Uncategorized Sample	AL Cav Low	AL_C_L (F018633)	Protein kinase C delta-binding protein	IPI00056334	Protein kinase C delta-binding protein	1	0.000538	27607.7	3	4	4	Spectrum3339 scans: 5426,	SHDTTSNTLAQLLAK	R	A	0.95	42.3	38.6	0		1598.83	2	0.0045	2.8	70	84

## Sheet: 5
Experiment name	Biological sample category	Biological sample name	MS/MS sample name	Protein group	Protein accession number	Protein name	Protein identification probability	Protein percentage of total spectra	Protein molecular weight (AMU)	Number of unique peptides	Number of unique spectra	Number of total spectra	Spectrum name	Peptide sequence	Previous amino acid	Next amino acid	Peptide identification probability	Mascot Ion score	Mascot Identity score	Mascot Delta Ion score	Modifications identified by spectrum	Actual peptide mass (AMU)	Spectrum charge	Actual minus calculated peptide mass (AMU)	Actual minus calculated peptide mass (PPM)	Peptide start index	Peptide stop index
MS for Fig 1 110801_MSdata	Uncategorized Sample	AL Cav High	AL_C_H (F018632)	Histone H1.2	IPI00217465	Histone H1.2	0.998	0.000345	21347.8	2	2	3	Spectrum455 scans: 1307,	ALAAAGYDVEK	K	N	0.95	57.6	38.7	0		1106.56	2	0.0031	2.8	65	75
MS for Fig 1 110801_MSdata	Uncategorized Sample	AL Cav High	AL_C_H (F018632)	Histone H1.2	IPI00217465	Histone H1.2	0.998	0.000345	21347.8	2	2	3	Spectrum141 scans: 867,	ALAAAGYDVEKNNSR	K	I	0.95	55.3	38.5	0		1577.78	2	0.0042	2.7	65	79
MS for Fig 1 110801_MSdata	Uncategorized Sample	AL Cav High	AL_C_H (F018632)	Histone H1.2	IPI00217465	Histone H1.2	0.998	0.000345	21347.8	2	2	3	Spectrum95 scans: 805,	ALAAAGYDVEKNNSR	K	I	0.95	75.9	38.5	0		1577.78	2	0.0039	2.5	65	79
MS for Fig 1 110801_MSdata	Uncategorized Sample	AL Cav High	AL_C_H (F018632)	Histone H1.2	IPI00217465	Histone H1.2	0.998	0.000345	21347.8	2	2	3	Spectrum1753 scans: 3294,	ASGPPVSELITK	K	A	0.95	36.6	37.9	0		1197.66	2	0.0015	1.2	35	46
MS for Fig 1 110801_MSdata	Uncategorized Sample	AL Cav High	AL_C_H (F018632)	Histone H1.2	IPI00217465	Histone H1.2	0.998	0.000345	21347.8	2	2	3	Spectrum1469 scans: 2849,	ASGPPVSELITK	K	A	0.95	46.4	37.9	0		1197.66	2	0.0032	2.7	35	46
MS for Fig 1 110801_MSdata	Uncategorized Sample	AL Cav High	AL_C_H (F018632)	Histone H1.2	IPI00217465	Histone H1.2	0.998	0.000345	21347.8	2	2	3	Spectrum1588 scans: 3037,	ASGPPVSELITK	K	A	0.95	68.4	37.9	0		1197.66	2	0.0029	2.5	35	46
MS for Fig 1 110801_MSdata	Uncategorized Sample	AL Cav High	AL_C_H (F018632)	Histone H1.2	IPI00217465	Histone H1.2	0.998	0.000345	21347.8	2	2	3	Spectrum1531 scans: 2945,	ASGPPVSELITK	K	A	0.95	69.5	37.9	0		1197.66	2	0.0038	3.2	35	46
MS for Fig 1 110801_MSdata	Uncategorized Sample	AL Cav High	AL_C_H (F018632)	Histone H1.2	IPI00217465	Histone H1.2	0.998	0.000345	21347.8	2	2	3	Spectrum1653 scans: 3135,	ASGPPVSELITK	K	A	0.95	71.5	37.9	0		1197.66	2	0.004	3.4	35	46
MS for Fig 1 110801_MSdata	Uncategorized Sample	AL Cav High	AL_C_H (F018632)	Histone H1.2	IPI00217465	Histone H1.2	0.998	0.000345	21347.8	2	2	3	Spectrum123 scans: 844,	ERSGVSLAALKK	K	A	0.928	29.9	36.2	0		1257.74	3	0.0039	3.1	53	64
MS for Fig 1 110801_MSdata	Uncategorized Sample	AL Cav High	AL_C_H (F018632)	Histone H1.2	IPI00217465	Histone H1.2	0.998	0.000345	21347.8	2	2	3	Spectrum92 scans: 801,	KALAAAGYDVEK	K	N	0.95	52.8	38.7	0		1234.66	2	0.0024	1.9	64	75
MS for Fig 1 110801_MSdata	Uncategorized Sample	AL Cav High	AL_C_H (F018632)	Histone H1.2	IPI00217465	Histone H1.2	0.998	0.000345	21347.8	2	2	3	Spectrum643 scans: 1588,	KASGPPVSELITK	R	A	0.943	31.6	37	0		1325.76	3	0.0037	2.8	34	46
MS for Fig 1 110801_MSdata	Uncategorized Sample	AL Cav High	AL_C_H (F018632)	Histone H1.2	IPI00217465	Histone H1.2	0.998	0.000345	21347.8	2	2	3	Spectrum845 scans: 1876,	KASGPPVSELITK	R	A	0.95	52.4	37	0		1325.76	2	0.0034	2.6	34	46
MS for Fig 1 110801_MSdata	Uncategorized Sample	AL Cav High	AL_C_H (F018632)	Histone H1.2	IPI00217465	Histone H1.2	0.998	0.000345	21347.8	2	2	3	Spectrum756 scans: 1755,	KASGPPVSELITK	R	A	0.95	64.8	37	0		1325.76	2	0.0027	2	34	46
MS for Fig 1 110801_MSdata	Uncategorized Sample	AL Cav High	AL_C_H (F018632)	Histone H1.2	IPI00217465	Histone H1.2	0.998	0.000345	21347.8	2	2	3	Spectrum689 scans: 1652,	KASGPPVSELITK	R	A	0.95	65.8	37	0		1325.76	2	0.0035	2.7	34	46
MS for Fig 1 110801_MSdata	Uncategorized Sample	AL Cav High	AL_C_H (F018632)	Histone H1.2	IPI00217465	Histone H1.2	0.998	0.000345	21347.8	2	2	3	Spectrum604 scans: 1533,	KASGPPVSELITK	R	A	0.95	67.3	37	0		1325.76	2	0.0028	2.1	34	46
MS for Fig 1 110801_MSdata	Uncategorized Sample	AL Cav High	AL_C_H (F018632)	Histone H1.2	IPI00217465	Histone H1.2	0.998	0.000345	21347.8	2	2	3	Spectrum330 scans: 1131,	SETAPAAPAAAPPAEK	M	A	0.897	33	38.9	0	Acetyl (+42)	1519.76	2	0.0036	2.4	2	17
MS for Fig 1 110801_MSdata	Uncategorized Sample	AL Cav High	AL_C_H (F018632)	Histone H1.2	IPI00217465	Histone H1.2	0.998	0.000345	21347.8	2	2	3	Spectrum420 scans: 1256,	SETAPAAPAAAPPAEK	M	A	0.95	39.5	38.9	0	Acetyl (+42)	1519.75	2	0.0016	1.1	2	17
MS for Fig 1 110801_MSdata	Uncategorized Sample	AL Cav High	AL_C_H (F018632)	Histone H1.2	IPI00217465	Histone H1.2	0.998	0.000345	21347.8	2	2	3	Spectrum263 scans: 1036,	SETAPAAPAAAPPAEKAPVK	M	K	0.95	62.1	38.3	0	Acetyl (+42)	1915.01	2	0.0036	1.9	2	21
MS for Fig 1 110801_MSdata	Uncategorized Sample	AL Cav High	AL_C_H (F018632)	Histone H1.2	IPI00217465	Histone H1.2	0.998	0.000345	21347.8	2	2	3	Spectrum1200 scans: 2430,	SGVSLAALK	R	K	0.931	34.1	38.6	0		844.51	2	0.0038	4.5	55	63
MS for Fig 1 110801_MSdata	Uncategorized Sample	AL Cav High	AL_C_H (F018632)	Histone H1.2	IPI00217465	Histone H1.2	0.998	0.000345	21347.8	2	2	3	Spectrum1138 scans: 2333,	SGVSLAALK	R	K	0.95	54	38.6	0		844.5	2	0.0015	1.7	55	63
MS for Fig 1 110801_MSdata	Uncategorized Sample	AL Cav High	AL_C_H (F018632)	Histone H1.2	IPI00217465	Histone H1.2	0.998	0.000345	21347.8	2	2	3	Spectrum549 scans: 1441,	SGVSLAALKK	R	A	0.95	36.4	35.9	0		972.6	2	0.0019	2	55	64
MS for Fig 1 110801_MSdata	Uncategorized Sample	AL Cav High	AL_C_H (F018632)	Histone H1.2	IPI00217465	Histone H1.2	0.998	0.000345	21347.8	2	2	3	Spectrum470 scans: 1326,	SGVSLAALKK	R	A	0.95	54	35.8	0		972.6	2	0.0026	2.7	55	64
MS for Fig 1 110801_MSdata	Uncategorized Sample	AL Cav High	AL_C_H (F018632)	Histone H1.2	IPI00217465	Histone H1.2	0.998	0.000345	21347.8	2	2	3	Spectrum386 scans: 1210,	SGVSLAALKK	R	A	0.95	61.2	35.8	0		972.6	2	0.0027	2.8	55	64
MS for Fig 1 110801_MSdata	Uncategorized Sample	AL Cav High	AL_C_H (F018632)	Histone H1.2	IPI00217465	Histone H1.2	0.998	0.000345	21347.8	2	2	3	Spectrum161 scans: 895,	SLVSKGTLVQTK	K	G	0.95	60.4	35.6	0		1259.75	2	0.0024	1.9	86	97

## Sheet: 6
Experiment name	Biological sample category	Biological sample name	MS/MS sample name	Protein group	Protein accession number	Protein name	Protein identification probability	Protein percentage of total spectra	Protein molecular weight (AMU)	Number of unique peptides	Number of unique spectra	Number of total spectra	Spectrum name	Peptide sequence	Previous amino acid	Next amino acid	Peptide identification probability	Mascot Ion score	Mascot Identity score	Mascot Delta Ion score	Modifications identified by spectrum	Actual peptide mass (AMU)	Spectrum charge	Actual minus calculated peptide mass (AMU)	Actual minus calculated peptide mass (PPM)	Peptide start index	Peptide stop index
MS for Fig 1 110801_MSdata	Uncategorized Sample	AL Cav High	AL_C_H (F018632)	Histone H1x	IPI00021924	Histone H1x	0.998	0.00023	22469.9	2	2	2	Spectrum2363 scans: 4301,	ALVQNDTLLQVK	K	G	0.95	49	37	0		1340.77	2	0.0052	3.9	95	106
MS for Fig 1 110801_MSdata	Uncategorized Sample	AL Cav High	AL_C_H (F018632)	Histone H1x	IPI00021924	Histone H1x	0.998	0.00023	22469.9	2	2	2	Spectrum1905 scans: 3532,	YSQLVVETIR	K	R	0.95	49.2	37.7	0		1206.67	2	0.0044	3.7	48	57

## Sheet: 7
Experiment name	Biological sample category	Biological sample name	MS/MS sample name	Protein group	Protein accession number	Protein name	Protein identification probability	Protein percentage of total spectra	Protein molecular weight (AMU)	Number of unique peptides	Number of unique spectra	Number of total spectra	Spectrum name	Peptide sequence	Previous amino acid	Next amino acid	Peptide identification probability	Mascot Ion score	Mascot Identity score	Mascot Delta Ion score	Modifications identified by spectrum	Actual peptide mass (AMU)	Spectrum charge	Actual minus calculated peptide mass (AMU)	Actual minus calculated peptide mass (PPM)	Peptide start index	Peptide stop index
MS for Fig 1 110801_MSdata	Uncategorized Sample	AL Cav High	AL_C_H (F018632)	Serum deprivation-response protein	IPI00005809	Serum deprivation-response protein	0.994	0.00023	47154.9	2	2	2	Spectrum4954 scans: 10186,	VLIFQEENEIPASVFVK	K	Q	0.95	65.7	37.7	0		1961.06	2	0.0063	3.2	157	173
MS for Fig 1 110801_MSdata	Uncategorized Sample	AL Cav High	AL_C_H (F018632)	Serum deprivation-response protein	IPI00005809	Serum deprivation-response protein	0.994	0.00023	47154.9	2	2	2	Spectrum2590 scans: 4671,	VRYEGSYALTSEEAERSDGDPVQPAVLQVHQTS	K	-	0.874	28.9	35.8	0		3617.73	4	0.011	2.9	393	425
